# Supplementary material for: Controlling Directed Protein Interaction Networks in Cancer
Source: Sci Rep. 2017 Sep 4;7:10327. doi: 10.1038/s41598-017-10491-y (PMC5583175; doi:10.1038/s41598-017-10491-y)
Supplement: Supplementary file 2 — Table S1 [file 41598_2017_10491_MOESM2_ESM.xls]

## Sheet: Sheet1
Breast Cancer Protein
PDGFB
PLK1
RPL5
DVL3
SRC
CSNK2A1
USP7
MMP2
RAC1
BORA
STUB1
JUN
LCK
PTPN6
MST1
PTPN12
CDK1
AURKA
TNKS
AKT1
CHEK1
PLK3
CDK7
KSR1
EPGN
IKBKB
DDX5
MAPK8
PTPRB
LTK
ROCK1
CDK2
CSNK1E
CASP3
MTOR
PRKCA
MAP2K1
GH1
CSK
PYCARD
E2F1
SMAD3
WEE1
PIAS1
PPM1B
CDK20
EGFR
ABL1
BIRC5
WWP1
PRKG2
PHLPP2
CASP8
CDK6
CDKN2C
EP300
SYK
TYK2
AKT2
MYOD1
CSNK1D
CTBP1
LATS2
MAPK1
AURKB
GSK3B
ERBB2
MAX
TNKS2
CDK5
RHEB
SRPK1
FGFR1
MAPK3
PDPK1
STK11
BMP10
ERBB3
TCL1A
SMAD6
RIN1
MDM4
PTEN
CCND1
PELI2
CAMK2A
LAMB3
PTK6
GRB2
MAP3K7
DYRK1A
SDHAF2
WNK1
TGFBR1
MYLK
DTX4
DUSP26
CSNK1A1
ABL2
TP53RK
RAC2
BRCA2
SOS1
SOCS1
RNF111
IKBKE
PRKAA2
PPM1A
MDFI
ERBB4
IRS1
RPS6KA1
PRKACA
IL9
HSP90AA1
PTK2
TNIK
SIRT7
LRIG1
ATM
PTCRA
TTK
MAPK14
CAMK2D
PDK1
FOXH1
LYN
NLK
CBL
DAAM1
CDKN2A
TNK2
RELA
TP53
CSNK1G2
AXIN2
RPS6KB1
MAP3K2
KISS1
PRKCE
CDKN1A
RIPK2
RET
CUL3
TFG
TBK1
DAPK1
RHOA
CASP7
EFNA3
RRAGC
BTK
ZFYVE9
PAX3
NCOR2
RPS6KB2
CHEK2
KIF7
PPP1CA
PPM1D
CDC25B
BCL3
BTRC
SH2B2
BMPR1A
TSC2
WNT4
PDGFRB
SH3RF1
RAG1
FNTB
SHC1
MAPKAPK2
NRTN
TUBB
IRAK1
MAP3K5
ESR1
RANBP3
NTN4
FGF5
TTL
SIK1
RAP1GDS1
FAS
ITCH
FBXW11
SMO
JAK1
UCHL5
INCENP
KMT2D
GPER1
PRKCD
NCOA2
SP1
UBE2I
SMAD2
EFNA1
PHB2
PRKCZ
ASH2L
SHH
BRAF
IL3
KAT2A
RYK
NEDD4L
MUTYH
FZD4
STAT1
SFPQ
HDAC1
TOPBP1
ATR
PRKACG
TDGF1
APC
PLCB1
PPP2CA
CDKN2AIP
WNT16
PTH
ICK
MELK
NBN
H2AFX
PPP5C
CDK9
LIMK1
RPS6KA3
HIPK2
KAP120
PRKD1
BCL2L1
PTPRD
TICAM1
KHSRP
BARD1
MSH2
CDK12
PTCH1
NRG1
PAK1
CTF1
TCF3
VRK2
JDP2
MDM2
XBP1
PHLPP1
SMAD7
PKN1
RPA2
ALK
PML
CSF1
ERCC2
ILK
PTPN1
TNF
MAPK11
CAMK2B
TAOK1
PPM1F
PTPN11
PRKDC
NEK9
APPL1
MAML1
PTPN2
MDC1
APOB
FGF4
GNAI1
TRIM28
PSTPIP1
FGF2
TLE2
SFRP1
KRAS
STK4
ROR1
AKT3
AXIN1
EFNA5
EDN1
BRD4
MAST2
NRAS
FGF18
RPL11
WNT3A
FGF3
HDAC3
NCOA1
NEK2
PSMA7
TP53BP2
SP4
FGF10
TGFA
GSK3A
THRAP3
IL2RB
IFNB1
CDK8
INSR
SF1
PTPN22
HRAS
IL2RG
ARAF
PRKAA1
SRSF7
KDM5B
MSX2
FOXA1
SKI
5NTD_RHIMP
UIMC1
CDK3
IRAK4
CAMK1
STK3
ATF6
MAP3K1
NUMB
FKBP8
SH3GLB1
MAPKAPK5
DHH
NUDT3
JAK2
PTPRF
MECOM
PTPRC
PRKG1
CSF1R
RPS6KA5
PIAS4
SIRT3
MCL1
TGIF1
COPS5
RXRB
RAG2
FLT3LG
NUMA1
RASSF1
RIPK1
RPL10
SPEN
IGF1R
NOS1
PLCG1
PIK3CB
UVRAG
CD19
VAV1
MTSS1
CCL1
NUAK1
BCL2L11
CASC5
KAT2B
BBC3
MEF2C
IL3RA
CDK4
EREG
PIN1
WNT5A
HSPA2
CSNK1A1L
PPP2CB
ADAM17
RXRA
NCOA4
PPP2R5B
EPHA2
BID
EID2
VAV2
TLE1
PLK2
NUAK2
MAP3K14
FGF1
ARRB2
CD28
HDAC6
WNT8B
MRE11A
THRA
GDF11
TAOK3
HDAC7
PTPN9
WNT7A
RTN4
KTN1
GATA3
VRK1
NR2E3
IHH
HOOK3
PLRG1
WWTR1
FBXW7
SLK
DUSP7
AAK1
TIAM1
BECN1
PCM1
WNT7B
FRAT1
FGR
CTNNB1
RARB
GNB1
PPP3CA
POU5F1
VEGFA
MEF2A
NRG2
USP9X
SHC3
SMURF1
SERPINA1
PLK4
TRPM7
PIK3R1
C1D
MTMR4
PIK3CG
TRIM24
PIM1
PBK
SDC4
YAP1
NEK1
PITX3
BAK1
CDC14A
DAPK3
EPS15
TRAF2
ZIC1
SLIT2
RARG
FUS
PPP2R1A
RRAGD
RAD1
JAK3
MARK2
SMARCAD1
DAB2
MAPK7
ARHGEF25
PTPN14
BTC
TESK1
EIF3I
KAT6A
PTPRJ
EFNB1
EIF2AK2
NOTCH1
FGFR1OP
NCBP1
ANGPT4
PI4K2A
EFNA2
ZAP70
NR2F2
THBS2
FGF6
KAT5
FAM175A
ARRB1
SKIL
CDC7
DVL1
MAPK9
CDK11A
GNAQ
ANGPT1
USP28
CASP9
MAST3
INS
PIK3AP1
SERPINC1
CAV1
CCNE1
DDR2
HMGB1
PRL
UBE2A
DFFA
DACT1
PALB2
NONO
XIAP
TOPORS
COL1A1
RAD9A
CDC42BPA
GNA12
LRRK2
CD70
TAOK2
MAST1
RASSF6
POU2F1
PAK2
ANGPTL1
FYN
TCL1B
DYRK1B
BCAR1
ARHGEF12
POU4F1
FGFR2
PBX1
CDC25A
SMARCD3
FBXO11
BRCC3
PTK2B
TEK
CNTF
SIRT2
GPI
CAMK2G
GLI3
PMCH
GRB7
MAPK13
GAB1
SMURF2
NKD1
CTNND1
RAD50
PLAU
NTRK1
WNT11
GRB10
LAMTOR3
HDAC4
IGF2
WDR83
CRTC2
STIL
SGK1
MLF1
CFLAR
TRIM33
CSRP3
MAVS
GOPC
LIF
NRG4
BMP7
LDB1
SHPRH
CAMK4
PIAS3
SMARCA2
PTPN13
PIK3C3
PTP4A2
BCR/ABL fusion
ATXN7
MAP2K6
EDNRA
FADD
PELI3
LAMA2
SKP1
DAXX
SPI1
TGM2
MTCP1
AREGB
PTPRZ1
SFN
SNIP1
MKL2
EGF
GAS6
CD55
DIABLO
TFAP4
NTRK3
BCL2L2
CUL1
SRSF3
PSMA6
SRPK2
SNX9
PRKD2
OSM
PTH1R
IL21R
HBEGF
ZFP91
CDC5L
HSPG2
SMG1
AMER1
STK17A
MYD88
NRG3
MAPK12
DYRK2
TTF2
THEM4
MAP4K5
BIRC6
LIFR
SAV1
PKMYT1
SMAD9
CDO1
FZD7
FGFR4
PAK4
CDC42
SPRY1
OXSR1
RCOR1
F2
ITGB4
GPC4
NPPA
FER
MDK
SLX4
CREBBP
BAD
ARHGEF1
STAT2
SIRT1
PIK3CA
FBXO32
NME1
ACVR1B
TESK2
GMPS
CBLB
BAP1
EDA
BMX
NUP214
CDC14B
XPO1
POU4F2
EEF2K
TRADD
RNF11
GPC3
CASP6
EPHA3
NR0B2
CHUK
GADD45A
PICALM
FIP1L1
CLSPN
RB1
IRF1
PROS1
DTX1
GDF6
CTDNEP1
RAF1
SGK3
PPM1L
RSPO3
ID1
CDC25C
RSPO2
KAT6B
CBX4
GDNF
RBBP8
WSB1
PTPRH
AP2M1
SMAD1
EPN1
YWHAB
HDAC2
PRKAB1
PGR
BRCA1
BCL2
CCL25
MET
PDPK2P
AMBRA1
CDKN1B
ERRFI1
MCM10
BCL10
KPNB1
KEAP1
CXCL12
BFAR
BVES
MAPK10
PSMA5
HDAC5
PTN
MAPK6
AES
MAP3K11
GTF2B
FZD3
NCK1
PRPF4B
IKBKG
FGF17
FANCM
SMARCA4
TSC1
FRS2
GRK5
MAP3K8
RAD18
ATG16L1
PRKCI
ID2
MEF2D
SMAD5
DNM2
PKM
PCSK7
NTN1
TRIB3
CNTN6
SOCS3
HES1
MSH6
SKP2
LRRFIP2
GNG12
ANGPT2
PRKCH
ZIC3
TAF1
AVP
PELI1
SMARCC1
PPP1CB
LIMK2
PPP2R4
CDK11B
MYC
FIZ1
PPP1R15A
BUB1
ANAPC2
GNA13
NOG
BMPR2
SUFU
SLIT1
BNIP3
KIZ
TP73
TNS3
PRPF3
TGFB1
SMAD4
MST1R
NCOA3
NCF1
TLK1
RARA
ELK1
MAPRE3
CDC6
ERF
EIF4EBP3
LEF1
PARD3
PRLR
BAX
CEBPA
NR5A1
RAD51
HSPB1
STAT3
LRP6
ZEB2
TTC3
SNAI1
ATF2
H3F3B
MAFA
MXD4
AGAP2
YBX1
KRT8
SRSF1
STAT5A
CIC
PIK3CD
CIITA
SYN3
HTRA2
CETN2
CEP55
MAP9
STAT5B
HRH1
ITGA6
KHDRBS1
AMPH
MUC1
SDHB
STK39
MYL6B
GSN
NOS2
HNRNPC
CAT
POLH
CYLD
RRN3
CD44
NOS3
TCF7L2
DOCK7
FOXO4
LDHA
UBA1
PDGFRA
RRM2B
MNT
VCP
MAP2K4
EIF4EBP1
KCNK9
MAP2K2
KISS1R
IRF5
DSN1
GLI1
PCNA
HSF2
RUNX1
SEC16A
SYNCRIP
COIL
MAF
RPS3
REL
PLD1
PARP1
GAS2
RPTOR
GTF2I
PSIP1
ZC3HC1
PDCD4
PPP2R5C
CCND3
GAB2
HNRNPA1
CEBPB
BMPR1B
MAP2K7
PLAG1
INPP5D
CAMKK2
CHMP4C
ECT2
NUDC
TRAF6
ZNF148
UNC5A
TUBA1C
CRTC3
TNIP2
TPT1
ROR2
PA2G4
CRX
ETV5
CREB1
PIP5K1A
EZH2
EPHA7
TOP2A
PINX1
PTCH2
DNMT1
MGA
DVL2
SREBF1
TOP1
ATRIP
MCM4
CDC23
ACVR2A
DOK1
GNA11
NDC80
CLOCK
ROBO1
CBX1
POLR2A
CFL1
OSBP
HMGA1
NSUN2
BLM
LIG1
AR
EPHA8
BANF1
HIF1A
TAL1
CSF2RA
ERCC3
MAP3K12
NACA
FHL2
TERF1
PFN1
STAT6
ZBTB16
NEK6
PTTG1
PPARG
NR4A1
PFKFB2
SIK3
LDLR
PLD2
EPHA6
WNT1
PAK6
CLIP1
ORC2
MPLKIP
FOXM1
CCNB1
TFCP2
EEF2
CLTC
FZD1
ITGA7
PEA15
ADRB2
YY1
RBM38
XPA
IFNAR2
RUNX2
IRS2
FZD8
DES
CDC27
KIF2C
MAP3K4
NXF1
NFIX
IREB2
DOK6
VHL
IFNAR1
CALD1
SIGLEC10
BCL2L12
CD5
NFATC2
NINL
NFKBIB
MOB1A
CTTN
FLI1
KAT7
EGLN2
IDH2
NPM1
FOXO1
SP7
NFAT5
FLT3
YES1
RBPJ
TP63
LRP1
ADRBK1
XRCC1
BAIAP2
TUBA1B
FANCE
CCR8
SAMHD1
BUB1B
MAFB
PKIA
PTHLH
KIF11
KARS
CDX2
NEFH
MBD3
IRF3
PELP1
TP53BP1
E2F3
IRS4
PER2
ERCC6L
S1PR1
SNCA
PDCL
PIK3R2
RPS6
ANAPC1
MARK3
DLG1
RANGAP1
PLCG2
MCM6
PNKP
SIX6
MED28
DOK4
LATS1
PHF20
FAF1
KIF3A
PRKCQ
SRSF2
FOXO3
NUP50
ACTR2
HIST1H3J
PLAGL2
RACGAP1
STK36
LINGO1
MAF1
KIF5B
DFFB
CRMP1
CCDC6
NR1D1
MSR1
SPTAN1
HNRNPM
SLC2A1
GHR
AP1M1
CKAP2
CEP250
FOXP3
HSF1
KPNA2
TCF7
MAPT
NFKBIA
NFATC4
PLEC
PI4KB
KDR
CD33
MYH1
CRK
ADAM15
CLK2
RNF40
HIST4H4
CSF3R
SEC16B
RPS19
GPSM2
FEN1
PAX9
GFRA1
FANCD2
VDAC1
MTA1
CYCS
ARNTL
EIF2B1
EIF2B2
LRP5
LIG3
ACTN4
RPL13A
ZFP36L1
GPC1
GYS1
SGOL1
PDE3B
RASGRF1
DCX
SIVA1
IL9R
FANCG
BRSK2
DEPTOR
RRM2
TGFBR2
PPP1R14A
EPHB4
ULK2
CAV2
ANXA1
MAPRE1
IRF8
ACVRL1
KIT
STAT4
KCNJ1
HNRNPK
DBNL
HIRA
GRAP
CD47
FOXO6
MARCKS
NCK2
HSPA9
ITK
TIE1
DCLRE1C
NFIB
RFWD2
CALM3
TDP1
PCNT
HOXC6
GPX1
NOTCH3
LBR
VIM
NFKB2
DAG1
MARK1
SOS2
GLI2
FBXO5
DDR1
TBC1D4
HK1
CARD11
PER1
KIF22
MAP4K1
RHOB
CD27
TRIOBP
MXD1
SF3B1
PIKFYVE
EIF4B
PKN2
PPARGC1A
NSFL1C
GFAP
HIST1H2AM
WWC1
AMFR
MED12
PGAM1
MCHR1
RND1
MAP4
NPAT
MYL9
NOTCH4
ACTN1
ARHGAP32
PLAUR
SH2B1
DDIT3
AKT1S1
NFKB1
FOXG1
HDAC9
PRKAR1A
ARHGAP5
CETN1
EIF2B4
CCNT1
FZD2
NIN
COPS3
CD247
EIF2B5
ATXN10
NUSAP1
CCND2
MCM7
SLC12A6
CUX1
HOXB3
LHX2
DBF4
SETD8
ORC1
OPTN
LGALS3
CDC16
GOLGA2
DPYSL2
CSNK2B
HOXD3
ESR2
DLX5
SPAG5
UHRF1
HMGA2
PRDX1
SNCB
MCM2
SRF
SIAH1
EIF2B3
ARID4A
HGS
AXL
CD97
EXO1
CDKN2D
STAM
GATA2
BRSK1
NOTCH2
MAP2K5
ACIN1
NUP98
GPHN
ID3
ITGB3BP
AIRE
TK1
PTPRS
RAP1GAP
PARN
RAN
DUSP1
STIM1
PRKCG
FANCA
CCNA2
ATG13
MN1
MOB1B
CRTC1
PPP1R2
MAP1B
PSEN1
HNRNPU
IL6ST
CCNC
PRKCB
ALYREF
MXD3
ELF3
GNAS
ESCO1
UPF1
MCHR2
SLC12A2
REST
CD34
UBE2R2
COPS6
MARCO
CFL2
LAT
NPR1
CENPJ
SNCAIP
GTSE1
ERCC4
GSTP1
ZAK
FOXK2
MRAS
MAP3K10
ATF1
RCHY1
PDHA1
HIST1H2BB
CDKN2B
EDA2R
PGM1
ISCU
PLEKHG6
FBXO31
ESPL1
NFE2L1
METTL1
ANKRD2
RORA
ENOX2
MAP2K3
SIK2
CASP8AP2
DPP4
FLT1
DPYSL3
SGK2
ACACA
PAPOLA
SQSTM1
ARHGEF2
WRN
MARK4
CDCA7
WWOX
TWIST1
RBL2
MAPK8IP1
FLII
UBTF
LGR5
HOXB1
DCTN1
HNF1A
TRAF4
HOXD9
EPHA5
DIAPH2
LMNA
EIF4EBP2
XPC
HOXD10
PIK3C2A
CENPU
TNFAIP3
MXI1
PIK3C2B
RNF20
CCR9
MAD1L1
DOK5
FZD10
MNX1
ATF4
THOC5
RECQL4
PPP1CC
RAD17
NFE2L2
USP6
DDX3X
ACKR3
VAMP3
EZR
HOXD11
EDAR
TEC
EPB41
PITPNM1
FOXF2
MCM3
NCOR1
GBF1
NR3C1
MYH9
EPHA1
KRT18
GATA1
NEK11
SH2B3
APLP2
FBXO4
USP16
MYO1C
STAP2
TERT
LIN9
UNC5C
NDE1
CDKN1C
KLF5
STRAP
KMT2A
SUPT5H
GJB2
ZNF622
ZYX
SMC1A
NEB
EPHA4
SHC2
HIST1H1B
AVPR2
SMARCE1
PFKFB3
EDNRB
EIF3F
STARD10
RGS16
CETN3
ILF3
ULK1
MYBL2
HNRNPD
CROCC

## Sheet: Sheet2
Pancreatic Cancer Protein
PDGFB
RPL5
DVL3
SRC
ICK
RAC1
MAPK3
JUN
PRKCD
SERPINC1
PTPRJ
MST1
GSK3B
SMURF2
MAPK8
GZMA
TNKS
AURKA
RHEB
HMGB1
ABL1
MAML1
KSR1
DDX5
PTPRB
LTK
PRKACA
CSNK1E
PRKAA1
SMURF1
CDK1
BMP4
PRKCA
TP53
FGF1
MAP2K1
MAPK1
PTPN9
E2F1
MEN1
PYCARD
SMAD3
AURKB
UBE2I
CDK20
PALB2
NONO
NTRK1
TOPORS
FOXO3
AKT2
PAWR
DACT2
TGFBR1
PRKG2
AKT1
CDKN2C
CDK6
RASGEF1A
EP300
TYK2
CHEK2
NCOR2
NUMA1
CAMK2D
KRAS
MAP3K7
ERBB2
RAD9A
GNAO1
MAP3K1
FNTB
CASC5
NTRK2
IGF1R
PDPK1
CIITA
EIF2AK3
SGK1
FGFR1
ATM
EGFR
IHH
TAOK2
BMP10
UCHL5
RASSF6
CCND1
SMAD6
CDC42
MAP2K7
GSK3A
ANGPTL1
UBR1
WNT5A
CAMK2B
BCAR1
IL15
INSR
DAPK1
PPP2CA
CBL
DVL1
TLR4
CAMK2A
GRN
CHUK
PAK2
PPP2R2A
FBXO11
BCL3
STK11
WNK1
TUBB
SFRP1
DUSP26
PRKDC
PKN1
TEK
MEF2C
TGFBR2
CSNK1A1
PRKCZ
CDK4
TP53RK
MAPK14
LCK
BRCA2
RAPGEF5
MAPK8IP1
IRAK1
RNF111
PRKAA2
PPM1A
TTK
IRS1
RPS6KA1
PTK2
TNIK
CAMK2G
SIRT7
FGF6
PPP3CA
MAPK13
VHL
PEBP1
TNFRSF13C
PRKCB
KAT2B
CTNND1
IL1R1
DAXX
HSP90AA1
CSNK2A1
BCR/ABL fusion
FOXH1
LYN
DUSP10
GRB10
NLK
TTL
CDKN2A
EFNA1
CSNK1G2
IGF2
PAK1
MAP2K2
SKIL
WNT3A
PRKCE
PLK1
RIPK2
ULK1
STK24
CDK2
LRIG1
TFG
COL1A1
RABEP1
PTPN22
EFNA3
RRAGC
ZFYVE9
TRIM33
NRAS
PAX3
PRKACB
RPS6KB2
NEDD4L
GOPC
SRGAP3
BTRC
SH2B2
RSPO2
BMPR1A
SNW1
TSC2
NFX1
PDGFRB
RPS6KA4
PRKG1
GATA2
PIAS3
MAPKAPK2
PTPN13
EFNA2
INS
ROCK1
TRADD
RANBP3
PTPN1
RPS6KA3
PIK3CG
FGF5
ITCH
FBXW11
JAK1
INCENP
GPER1
MAPK11
PTPN12
SMAD2
ATR
AIMP1
RAD50
SHH
SKP1
KAT2A
MUTYH
RAF1
PML
SH3RF1
CSNK1D
DUSP1
AREGB
SFPQ
HDAC1
TOPBP1
PTPRZ1
SFN
WWTR1
CLK4
SNIP1
VEGFC
VRK1
COL18A1
TNFSF4
PLCB1
NTS
TGFB2
RPS6KB1
CDKN2AIP
COL2A1
TRAF2
MELK
POFUT1
CDK5
PPP5C
HIPK2
CDKN1A
BAD
TFAP4
PAK4
PTPRD
KHSRP
BARD1
PRKAG1
PPP2R5A
SOS2
PPP1CC
PASK
TRAF3
GNAS
SRSF3
XBP1
RET
SMAD7
PSMA6
SNX9
MAPK8IP2
ALK
PTPN6
CSF1
MDM2
FYN
ILK
JAK2
TNF
ABI1
CDC5L
HSPG2
TAOK1
DUSP19
NFKB2
H2AFX
PLK3
THBS1
SMG1
CASP3
RASGEF1B
DUSP7
PRKACG
FKBP1A
NEK9
STK17A
TXK
AKT3
MYD88
2016-09-09
DYRK2
MAPK9
PTPN2
MDC1
BAIAP2
MAP4K5
TRIM28
PSTPIP1
PIAS4
ROR2
TLE2
PAK3
AXIN1
SMAD9
MTOR
FGFR4
EFNA5
DAPK3
MAST2
RPL11
ITGB4
GPC4
HDAC3
HRAS
RB1
PSMA7
TP53BP2
FGF10
PTPRF
AXIN2
CDK9
PRMT1
KPNA6
SIAH1
NCOA4
THRAP3
STK39
CDK8
SIRT2
ACVR1B
CHEK1
GMPS
AMER1
SRSF7
STK4
GNAT1
BCL2L1
SKI
BMX
NUP214
MYLK
DLK2
UIMC1
MTMR4
STK3
GNAI3
DYRK1A
FKBP8
XPO1
EEF2K
MAPKAPK5
TAB3
DHH
PLK2
CCNC
MECOM
PICK1
RPS6KA5
CRKL
SEMA3F
EPHA3
ERBB4
COPS5
PICALM
FIP1L1
WDR83
USP7
CAMKK2
NOS1
IRF1
INVS
DTX1
5NTD_RHIMP
GDF6
TAB1
TNFRSF1B
PIK3CB
CTDNEP1
CLK1
TRAF1
IGF1
MTSS1
TJP2
PPM1D
NUAK1
NCK1
PIM2
PRKD1
ADAM17
IKBKB
NRP2
RSPO3
KAT6A
DUSP4
ERBB3
CDC25A
NCOA2
UBR2
PRDM16
CDK7
TGFB1
USP9X
NOG
FGF4
EPHA2
MAP3K5
WSB1
BTK
EID2
VAV2
PTPRH
RPS6KA2
SMAD1
MAP4K4
RYBP
HDAC2
ARRB2
RASGEF1C
HDAC6
BRCA1
PRKCG
NDRG1
CCL25
TRAF6
MET
KPNA3
USP6
RTN4
CTNNB1
BRSK2
PCSK7
MAP2K4
SPP1
NR2E3
HOOK3
CDON
SOS1
STMN1
PLRG1
HNF1B
KPNB1
WWP1
TAB2
TGFB3
TIAM1
FN1
CASP6
PTK2B
EGF
FRAT1
FGR
EIF2AK2
CNKSR2
TIRAP
POU2F1
MAPK10
PSMA5
RFX1
PTN
PTPN11
SHC3
RXRA
EFNA4
IER3
FANCM
RASSF1
PIK3R1
C1D
RIN1
NRG1
TSC1
PKNOX1
MAPK8IP3
FNTA
PIM1
SEMA3C
GRK5
ATG16L1
PHLPP1
PRKAB1
PRSS21
NUMB
SMAD5
DNM2
PIAS1
SIRT1
CAMKK1
PKM
SAV1
RRAGD
RAD1
CAMK4
SMARCAD1
GNAI2
ARHGEF25
SEMA3A
EIF3I
MEF2A
SKP2
EFNB1
ANGPT2
NCBP1
PRKCH
ANGPT4
TAF1
MEF2D
SP2
SMARCC1
RXRB
RND1
CNKSR1
CDK11B
RABGEF1
MYC
PPP1R15A
BUB1
THBS2
KAT5
FAM175A
ICAM1
FLNA
ARRB1
FGF2
BMPR2
ANGPT1
CDC7
GRB2
TAOK3
PRKCI
TRIM24
CDK11A
PPP6C
BNIP3
PIK3AP1
TP73
TNS3
SMAD4
MUC1
LRP1
MST1R
GLI3
H3F3B
SET
PLD1
HOXC6
YTHDC1
ELK1
NOTCH3
SHC1
NOS3
ERF
LEF1
GHR
FANCD2
BAX
CEBPA
MITF
NR3C1
RAD51
RUNX2
TOP1
RBL2
GLI2
DLG4
WT1
PIK3R2
HSPB1
APBB1
CDKN1B
STAT3
LRP6
LIPE
RUNX1
AR
TUBA3E
CEACAM1
MAFA
PLCG1
ADCY1
PIK3C2A
CARD11
RFX5
SNAI1
PTCH2
MAP9
RECQL4
NR2C2
IL2RG
CRTC2
PIKFYVE
HRH1
TNFRSF1A
PKN2
ESR1
IKBKG
RHOA
ATF2
SP1
WNT4
DCLRE1C
GFAP
MYH10
HNRNPC
PFKFB3
ADD1
PLCG2
POLH
FLT1
PGAM1
MAFB
STAT4
MAP4
CD44
MAF
TCF7L2
BECN1
DOCK7
FRS2
MYOD1
HIF1A
ACTN1
HNRNPK
LASP1
NOTCH1
LDHA
APP
UBA1
PPARGC1A
PDGFRA
ETS2
ATN1
NPM1
PCYT1A
HDAC9
HDAC7
KIF2C
VCP
PPARG
NOTCH4
FZD3
IRF5
BIRC5
DSN1
GFPT1
DES
TUBD1
STK38
PIK3CA
CRK
SEC16A
SYNCRIP
EIF2B4
CCNT1
RPS3
FZD2
ITGA2
RAB5A
TWIST1
HDAC4
CD247
RELA
DNM1L
RPTOR
CRTC1
GRAP
EIF2B5
SPEN
ATXN10
PDCD4
TUBB6
PIK3CD
CCND2
YWHAB
SLC12A6
HNRNPA1
CEBPB
WASF1
LGR4
BMPR1B
HOXB3
MCM4
F3
PABPC1
STK38L
TBC1D1
FOS
PLAG1
DBF4
TUBA3D
CHMP4C
TUBA8
FLI1
NUDC
CCNE1
PPP1R12A
IRS2
PKMYT1
STAT6
TRPV6
CBX3
HIST1H2BB
NR4A1
TUBA1C
DPYSL2
SPTBN1
TNIP2
HOXD3
GNAQ
RRN3
MCL1
MARK3
MAP2K6
NINL
CREB1
EZH2
CUL1
SPAG5
MAPT
ADRB1
UHRF1
SREBF1
TUBB3
ATRIP
STIM1
CALD1
ITGB1
FZD5
TNFRSF4
KLC2
GNA11
EIF2B3
NTSR1
NFATC2
NDC80
ZNF692
CLOCK
ROBO1
LAT
PDK1
NSUN2
CDC25B
DDB2
EIF4ENIF1
NOTCH2
CTBP1
HIST1H3J
MAP3K14
NXF1
TUBB4A
CSF2RA
GPHN
NACA
AIRE
CARD9
NFATC3
HNRNPM
PTPRS
RELB
NGF
PARN
RAN
CCND3
HDAC5
IL16
PIK3R3
NEK6
ARHGEF18
MN1
NBN
MAP1B
PSEN1
HNRNPU
LCP2
MAP2K3
SYN1
EEF1A1
WNT1
GYS1
IRF3
PTEN
MLXIPL
EEF2
PELP1
IGF2R
ITGB5
CLTC
FZD1
YWHAZ
RBM38
CDC25C
FGFR2
STX1A
GNB2L1
SNCAIP
LRP5
CNBP
CFTR
ZAK
FZD8
NEK7
MAP3K4
RCHY1
PDHA1
TUBA1A
PER1
NSF
HNF4A
PGM1
ISCU
PER2
RBPJ
TCF3
EPHA5
IL15RA
BCL2L12
NFE2L1
YAP1
MOB1A
CTTN
TUBB2A
ASIC1
PGR
MAP4K1
FOXO1
DPYSL3
PPM1J
SGK2
ACACA
UGT2B7
PAPOLA
TUBA4A
ARHGEF2
WRN
IRF8
BCL2
DYNLRB1
TUBA1B
FOXO4
CDCA7
WWOX
IRAK4
ANXA2
GRB7
LGR5
DVL2
KARS
TLN1
KDR
NEFH
HOXB1
PARK2
ROR1
APC
HOXD9
IRS4
JUND
ERCC6L
PFKFB2
DIAPH2
LMNA
YY1
RPS6
XPC
HOXD10
NFKBIB
SGK3
NDRG2
KRT8
MAZ
VIM
MAPRE3
EIF4EBP1
BCL2L2
KIF3A
PRKCQ
SRSF2
RBBP8
RNF8
RACGAP1
RAB4A
CCR9
NR1D1
BRAF
PLAGL2
ARF6
GPX1
LINGO1
MNX1
DLC1
CRMP1
ITGAV
MSR1
VAV1
CASP9
FZD6
LATS2
HSF1
KPNA2
EIF2S1
FAS
HOXD11
SPTLC1
PLEC
CTLA4
MCM3
GBF1
PPP2R5C
ABL2
HIST4H4
MYH9
MOB1B
CAT
CSF3R
TICAM2
PBX1
SEC16B
RPS19
RAD21
ARNTL
APLP2
FBXO4
EIF2B1
EIF2B2
ACTN4
RPL13A
MYO1C
LATS1
TUBG1
NEK2
HNRNPL
HMGA1
DCX
KLF5
BORA
NCOA3
GJB2
SUPT5H
NRP1
HOXA1
EPHB4
ZYX
PLEKHG6
BHLHE41
NEB
EPHB2
BAK1
TUBB4B
PRDX1
HIST1H1B
OXSR1
CALM3
SMARCE1
KCNJ1
PARD6A
BCL2L11
EIF3F
PLSCR1
ATF1
CD47
ITGAX
MARCKS
CKAP2
CRY1
HSPA9
EIF2S2
TPH2
MYBL2
HNRNPD
TIE1
RYK
MYOM2
MME

## Sheet: Sheet3
Ovarian Cancer Proteins
RET
PLK1
NMBR
SRC
MAPK3
ICK
BORA
JUN
LCK
PRKCD
PTPRJ
EGFR
WNT7A
PRKCA
CDK1
PCM1
CDH1
AURKA
AKT1
DDR2
CHEK1
NTRK1
DUSP3
CSNK2A1
LRRK2
KSR1
DDX5
PTPRB
ROCK1
CASP3
PRL
PRKAA1
CDK2
SMURF1
RPS6KB1
MTOR
BMP7
BMP4
TP53
FGF1
PRKCB
MAPK1
GH1
DFFA
STK11
AURKB
PALB2
CDK20
NONO
PPP2CB
PTPN2
ABL1
TOPORS
FOXO3
GRB2
AKT2
CREBBP
PRKG2
PHLPP2
CASP8
TSHB
COL1A1
CHEK2
CSNK1D
NCOR2
KRAS
PSENEN
RAD9A
ERBB2
TNKS2
ACVR1
MDM2
CDC42BPA
AKT3
CDC25A
RHEB
FGFR1
TCL1A
PTPRF
MTCP1
MAPK8
TAOK2
BMP10
ERBB3
MAST1
RASSF6
MAPK9
RIN1
MDM4
ANGPTL1
PTEN
TCL1B
PLK2
JDP2
BCAR1
INSR
POU4F1
DAPK1
PRKAA2
FGFR2
CDK7
ADIPOQ
ATR
GRN
PTK6
CEBPE
CHUK
LPAR3
BCL2L11
TBK1
FBXO11
MINK1
WNK1
INHA
MYLK
MAP4K3
SFRP1
DUSP26
BID
TEK
MRE11A
PPP1CA
IL6ST
CSNK1A1
PRKCZ
CDK4
TP53RK
IKBKE
BRCA2
CSF1R
GPI
HCK
GRB7
WIF1
IRF9
IRS1
HSP90AA1
PTK2
MTCH2
SIRT7
LRIG1
MAPK13
FBXW7
VHL
SNW1
TTK
NR1I2
PEBP1
GSK3B
RARG
GSK3A
SMURF2
NKD1
PDK1
RAD50
MAP3K5
MAPKAPK2
GRB10
CBL
DUSP1
TNK2
EFNB1
IGF2
HOXA9
LEP
MAPKAPK5
PRKCE
WDR83
ULK1
ATM
CRTC2
PTGER3
CUL3
PRKACA
CDC73
S1PR3
SGK1
MAP2K1
SKIL
KITLG
CASP7
PTPN6
PTPN22
NRAS
MAP3K7
PPM1D
Mapk14
JAK1
IFNL2
JAK2
PLK3
SH2B2
BMPR1A
WNT4
PDGFRB
RAG1
SHPRH
MAPK10
CDKN2A
PRKG1
PTPN13
FGF5
RXRA
PIK3C3
NCOA2
ESR1
RYK
PTPN12
BCR/ABL fusion
TTL
FAS
FBXW11
CAMK2G
INCENP
GPER1
KMT2D
HOXD12
MAPK11
UBE2I
NAN1
ZAK
IFNL1
DVL1
SKP1
BRAF
KAT2A
MUTYH
DAXX
LPAR2
RAF1
PDPK1
TGM2
AREGB
ARFGAP1
SFPQ
PAK1
TOPBP1
PTPRZ1
PRKACG
CDK8
VRK1
PPP2CA
CDKN2AIP
EGF
IL10RB
HOXD9
NBN
MELK
POFUT1
H2AFX
PPP5C
SMO
RPS6KA3
RPS6KA1
SHC1
DAPK3
STUB1
BARD1
PKN1
CDK12
VAV2
PRKAG1
DUSP5
NRG1
HGF
SOCS1
FLT4
XBP1
FOXC1
PSMA6
CAMK2A
PIM1
SET
ALK
PAK2
CSF1
IL21R
PTPN1
RELA
TNF
DYRK1A
AATK
CDC5L
HSPG2
TAOK1
MIB1
SMG1
CCNY
MAP2K2
PTPN11
NR2F1
DUSP7
PRKDC
STK17A
HRAS
RPA2
APPL1
HOXD11
2016-09-09
CBLC
DYRK2
MAML1
TTF2
NCOA1
THEM4
MDC1
FYN
FGF4
TRIM28
FGF2
DVL1P1
ROR1
PAK3
TNFSF13
AXIN1
IL31RA
USP7
AMHR2
PAK4
EDN1
MAST2
FGF18
RCOR1
GNG12
ITGB4
JAK3
FGF3
AGTR1
NPPA
PSMA7
TP53BP2
NMB
FGF10
FER
TCEA1
PRMT1
SLX4
BAD
TGFA
STAT2
THRAP3
STK4
PIK3CA
NEK9
NME1
MYOD1
IL2RG
GMPS
CBLB
WHSC1
PPP2R1A
BMX
RLN2
CGA
NACC1
UIMC1
CDK9
STK3
TLX1
FKBP8
MAP2K4
POU4F2
EEF2K
NUDT3
MOB1A
PTPRC
VEGFA
VEGFC
ULK2
NR0B2
IKBKB
RAG2
FIP1L1
NUMA1
CLSPN
RPL10
FBXO5
CDK5
NR2F2
RARB
LIPH
RARA
GDF6
PIK3CB
CTDNEP1
VAV1
NOTCH1
CCL1
NUAK1
EPGN
BCL2
AAK1
CASC5
DUSP16
PPM1L
RSPO3
DUSP9
ATXN2L
NUMB
USP24
IL3RA
RSPO2
EREG
UBR2
IL22
WNT5A
HSPA2
PRDM16
IGF1R
EYA1
IFNL3
ADAM17
NOG
YES1
BTK
PTPRH
TLE1
AP2M1
CREB5
NUAK2
INS
HOXD13
EPN1
PRKAB1
PGR
FIGF
IL26
NGF
PPP2R5B
CD28
ARHGEF7
HDAC6
BRCA1
PRKCG
MET
PDPK2P
PTPN9
GPHA2
RTN4
WNT7B
GATA3
PRKD1
SPP1
NR2E3
ERRFI1
PLRG1
KPNB1
SLK
NR1I3
BBC3
CAMKK2
SIM2
EP300
CASP6
PTK2B
FGR
EIF2AK2
CNKSR2
ILK
PSMA5
POU5F1
SKI
ERBB4
PTN
MAPK6
AES
NOXA1
FBLN5
HRK
KIT
SHC3
VIP
BTC
NIN
FGF17
TRPM7
FANCM
RASSF1
HBEGF
MARK1
PHLPP1
PIK3R1
C1D
ABL2
ITSN1
NRG2
TRIM24
PIK3CG
FRS2
PBK
WNT1
GRK5
HIPK2
MAP3K8
FAM107A
JAZF1
NEK1
PITX3
PRSS21
PRKCI
EPS15
SMAD5
TRAF2
SIRT1
RABEP1
FUS
NTF4
SAV1
ADCYAP1
RAD1
CDK3
DAB2
TRIB3
SOCS3
PTPN14
PPP2R5C
RNF111
DDB2
EIF3I
IL10
KAT6A
ANGPT2
ADIPOR1
ANGPT4
TAF1
CTNNB1
BMPR1B
IFNGR1
SMARCAD1
AVP
AMH
PPP1CB
LIMK2
SS18L1
PPP2R4
CNKSR1
CDK11B
RABGEF1
SF1
BUB1
SOCS6
THBS2
FGF6
FAM175A
ANAPC2
DUSP6
BMPR2
TARBP2
ANGPT1
TAOK3
IL23R
MAPK15
BLVRA
CDK11A
CDK14
THPO
LAMTOR3
WNT3A
MAST3
HOXD10
PIK3AP1
KIZ
GNA13
TNS3
PLA2G4A
TOB1
SMAD4
MUC1
CALM3
FZD3
NCOA3
PCNT
ITGB7
NCF1
TLK1
PLCG1
SPIB
MSN
MAPRE3
PRLR
NOS3
CEBPB
ERF
EIF4EBP3
VIM
ACVR2A
NFKB2
CHAT
PARD3
DFFB
RAD51
TOP1
LRP6
MYC
TWIST1
RBL2
TH
SOS2
TP73
HSPB1
MCL1
APBB1
TSHR
DDR1
SH3RF1
TBC1D4
AR
TTC3
HK1
STAT5A
ETS1
CASP9
YBX1
DVL3
MAP4K1
CDKN1B
CIC
MARK2
PIK3CD
CCNB1
HTRA2
CETN2
CDC25C
TRIOBP
MXD1
SPHK1
SNCB
THRB
CEP55
MAP9
STAT5B
SMAD3
SREBF1
SF3B1
BUB1B
PIKFYVE
EIF4B
TNFRSF1A
KHDRBS1
CEBPG
CEBPA
GNAQ
TOP2A
PDE4D
PPARGC1A
PARP1
KCNH2
STK39
TGFBR3
MYL6B
PRKCQ
BCL2L1
PLCB1
NR2F6
NOS2
HNRNPC
ADD1
ATF2
PLCG2
POLH
AMFR
MKNK1
PTTG1
RND1
ARHGEF2
WNT8A
HSF1
LIFR
BDKRB2
BECN1
DOCK7
KHSRP
STAT1
MYL9
NOTCH4
HIF1A
ACTN1
HNRNPK
FOXO4
LASP1
LDHA
UBA1
MST1R
SH2B1
AKT1S1
CREB1
H3F3B
SNX9
ARHGAP5
EPHB1
MEIS1
ABI1
LEPR
VCP
CETN1
DNAJB1
BAZ1B
YAP1
EWSR1
BIRC5
TSC2
FADD
HSF2
APOBEC3G
SYNCRIP
EIF2B4
E2F1
RPS3
CD247
JUND
SPEN
PML
ATXN10
GAB1
WEE1
GAB2
SLC12A6
HNRNPA1
CDC6
CIITA
ILF3
ACTR2
GABARAP
PCNA
ECT2
OPTN
NUDC
MAP2K7
PPARA
DVL2
XIAP
TUBA1C
TPT1
RACGAP1
PA2G4
NUP50
MARK3
ESR2
FOS
NINL
ETV5
GNAI1
PINX1
MKL1
DLX5
CUL1
DNMT1
MAPT
SYN3
CDC7
TBX3
HIST1H3J
ATRIP
PLD1
SMAD1
ELMO1
SH3GL1
BAX
TYK2
RPS6KB2
HGS
RPTOR
AGO2
CENPJ
WASL
CAD
CBX1
GNAT2
STAM
GATA2
CALD1
POLR2A
BRSK1
CDC25B
GNA12
STAT3
RBPJ
PPARG
TAL1
NUP98
CSF2RA
GJA1
EZH2
FKBP4
TERF1
CDK5R1
HNRNPM
PTPRS
RAP1GAP
RAN
IL16
PRKAG3
AMBRA1
FOXO1
NFE2L2
RB1
ARHGEF18
ATG13
NR4A1
PFKFB2
SIK3
STMN1
ORAI1
MAP1B
MED28
KAT7
HNRNPU
MBP
RPS6KA5
ALYREF
PPP1R12C
TNFRSF13B
SH3GL2
IBTK
CDKN1A
TFCP2
EIF4EBP1
EDNRA
SMAD2
EEF2
NR3C1
SULT4A1
REST
SOS1
COPS6
SIK1
GTF2I
PEA15
YY1
ADRB2
NPR1
TNNI3
STX1A
GTSE1
UBR5
CNBP
ERCC4
GSTP1
IRS2
NFKB1
NEK7
RB1CC1
LAT
SIGLEC10
ARRB1
ISCU
PLEKHG6
RXFP1
FBXO31
RAPGEF1
FZD8
TNFRSF17
ZBTB14
MAP2K6
FANCD2
CTTN
METTL1
ANKRD2
PCYT1A
ENOX2
NPM1
RPS6KA4
MAP2K3
TCF4
LATS2
LATS1
PPARD
PHB2
SIK2
EGLN2
ANAPC1
FLT1
TAF15
PIN1
MYL1
SP7
ACACA
LRP5
PAPOLA
TP63
SYK
KLC1
SREBF2
FOXM1
XRCC1
STAT6
PPM1A
ARHGEF1
SRPK2
NR1H2
TUBA1B
MYB
FANCE
MARK4
CORO1C
CDCA7
CCR8
ZAP70
PKIA
MAPK8IP1
SNCA
LGR5
MPL
KARS
MBD3
DCTN1
RECQL4
E2F3
IRS4
CTNNA1
S1PR1
HSPB8
LMNA
BLM
EIF4EBP2
PIK3R2
UBTF
RPS6
AXIN2
MAP3K1
RRN3
BAK1
C5AR1
NFATC4
MCM6
SNAPIN
SIX6
PHF20
MAZ
FAF1
CENPU
TYR
BCL6
ERCC6L
PIK3C2B
SRSF2
RBBP8
STK36
NR1D1
PRMT5
FZD7
SP1
LINGO1
MAF1
ANXA1
PDCD4
FZD10
ADAM15
KCNC4
DLC1
ITGAV
RAD17
CCDC6
GHR
SP3
NFATC1
ARNT
ADRBK1
CEP250
MAGEA11
EZR
SPTLC1
KDR
MAP3K11
EPB41
ELN
RPS6KA2
VIPR1
NCOR1
NCKIPSD
CLK2
MED1
ACTG1
MOB1B
CDC42
CSF3R
RPS19
GPSM2
GATA1
NEK11
RALA
NR2C2
PRDX1
VDAC1
MTA1
RAD21
FBXO4
ACTN4
RPL13A
ZFP36L1
SPHK2
STAP2
CAPN2
MYL12B
CCNH
TERT
PLCE1
NEK2
PDE3B
ELK1
RASGRF1
PLD2
CDKN1C
SIVA1
AMPH
BRSK2
FANCG
DEPTOR
TSC1
THRA
SUPT5H
ZNF622
AGAP2
TGFBR2
ITGAE
EPHB4
ZYX
ETV6
BHLHE41
SHC2
TRRAP
HIST1H1B
OXSR1
STAT4
AVPR2
BAIAP2
MKNK2
PFKFB3
CFL1
EDNRB
EIF3F
RAB5A
CD47
FOXO6
RGS16
RUNX2
CETN3
ACVR2B
DICER1
ARHGAP32
CRY1
NCK2
VASP
CLIP1
NPHS1
MYBL2
