# Supplementary material for: Controlling Directed Protein Interaction Networks in Cancer
Source: Sci Rep. 2017 Sep 4;7:10327. doi: 10.1038/s41598-017-10491-y (PMC5583175; doi:10.1038/s41598-017-10491-y)
Supplement: Supplementary file 3 — Table S2 [file 41598_2017_10491_MOESM3_ESM.xls]

## Sheet: Sheet1
Breast cacner protein-protein Interaction network
PDGFB	PDGFRB
PLK1	KIZ
RPL5	TP73
DVL3	CSNK1E
SRC	TNS3
CSNK2A1	PRPF3
USP7	MDM4
MMP2	TGFB1
SRC	GAB1
RAC1	MAPK9
BORA	PLK1
STUB1	SMAD1
JUN	SMAD4
LCK	PTEN
PTPN6	PTK2B
MST1	MST1R
PTPN12	PTK2B
CDK1	NCOA3
AURKA	BRCA1
TNKS	AXIN1
AKT1	NCF1
CHEK1	TLK1
PLK3	VRK1
CDK7	RARA
KSR1	RAF1
EPGN	ERBB4
IKBKB	IKBKG
DDX5	TP53
MAPK8	ELK1
PTPRB	INSR
AURKA	MAPRE3
LTK	SHC1
ROCK1	PTEN
CDK2	CDC6
CSNK1E	AXIN1
CASP3	AKT1
CDK1	ERF
MTOR	EIF4EBP3
CSNK1E	LEF1
PRKCA	GSK3B
MAP2K1	GSK3B
AURKA	PARD3
GH1	PRLR
AURKA	TP53
CSK	PTPRC
PYCARD	BAX
E2F1	HDAC1
SMAD3	CEBPA
WEE1	CDK1
PIAS1	STAT1
PPM1B	IKBKB
CDK20	ICK
EGFR	ERBB3
CDK7	NR5A1
ABL1	RAD51
BIRC5	CASP3
WWP1	SMAD7
PLK1	TP73
PRKG2	HSPB1
CASP3	CASP9
PHLPP2	AKT1
CASP8	BID
CDK6	CDKN1B
CDKN2C	CDK6
EP300	SMAD7
SYK	SHC1
TYK2	STAT3
CSNK1E	LRP6
AKT2	SH3RF1
MYOD1	CDKN1A
CSNK1D	NCOA3
CTBP1	ZEB2
AKT1	TTC3
LATS2	SNAI1
MAPK1	ATF2
AURKB	H3F3B
GSK3B	MAFA
ERBB2	PLCG1
MAX	MXD4
TNKS2	AXIN1
CDK5	AGAP2
AKT1	YBX1
CDK1	KRT8
AKT1	PPP1CA
CDK1	MAP2K1
RHEB	MTOR
SRPK1	SRSF1
FGFR1	BCAR1
LCK	STAT5A
MAPK3	CIC
CDK1	BCL2
PDPK1	SGK1
STK11	MARK2
CDK1	BIRC5
BMP10	BMPR1A
ERBB3	PIK3CD
GSK3B	CIITA
MAP2K1	MAPK1
CDK1	SYN3
TCL1A	AKT1
AKT1	STK3
AKT1	HTRA2
SMAD6	SMAD4
AURKA	CETN2
RIN1	EGFR
MDM4	MDM2
PRKCA	EGFR
PTEN	AKT1
CCND1	HDAC3
PLK1	CEP55
AURKA	MAP9
EGFR	STAT5B
PELI2	IRAK1
CDK7	ESR1
CAMK2A	HRH1
LAMB3	ITGA6
PTK6	KHDRBS1
ABL1	ESR1
GRB2	CBL
MAP3K7	IKBKG
DYRK1A	AMPH
SRC	MUC1
SDHAF2	SDHB
STK11	PRKAA1
WNK1	STK39
TGFBR1	RHOA
MYLK	MYL6B
MAPK8	ATF2
DTX4	TBK1
MAPK8	SP1
DUSP26	TP53
MAPK3	PLCB1
SRC	SHC1
CASP3	GSN
MAPK3	NOS2
CSNK1A1	HNRNPC
ABL2	CAT
TP53RK	TP53
MAPK3	ATF2
RAC2	PAK1
BRCA2	POLH
SOS1	NRAS
PTK6	AKT1
SOCS1	IRAK1
CDK1	EEF2K
IKBKB	CYLD
RNF111	SMAD3
TCL1A	AKT2
IKBKE	STAT1
PRKAA2	INSR
PPM1A	SMAD2
MDFI	MYOD1
CDK2	RRN3
ERBB4	CBL
IRS1	PIK3CB
RPS6KA1	GSK3B
SRC	EGFR
PRKACA	CD44
MAPK3	LIFR
IL9	IL2RG
HSP90AA1	NOS3
PTK2	RET
TNIK	TCF7L2
SIRT7	TP53
ERBB2	DOCK7
LRIG1	EGFR
ATM	EP300
AKT1	KHSRP
EGFR	STAT1
PTCRA	LCK
CDK1	RB1
TTK	CHEK2
PIAS1	DDX5
MAPK14	GSK3B
ERBB2	SHC3
CAMK2D	HDAC4
AKT1	FOXO4
FGFR1	LDHA
PTK2	PTK2
PDK1	AKT1
CDK1	UBA1
MAPK14	STAT1
PTPN12	SHC1
AKT2	STK3
FOXH1	SMAD2
PDGFB	PDGFRA
LYN	PPP1R15A
PRKAA2	IKBKB
ERBB2	CDK1
ATM	RRM2B
CDK7	CDK4
RHEB	FKBP8
ATM	SMAD1
NLK	LEF1
CBL	EGFR
DAAM1	RHOA
ATM	IKBKG
CDKN2A	CDK6
LRIG1	ERBB3
AURKA	RASSF1
TTK	TP53
MAX	MNT
TNK2	SNX9
RELA	SP1
TP53	RPS6KA1
CSNK1G2	SMAD3
AXIN2	APC
RPS6KB1	MTOR
AKT1	VCP
MAP3K2	MAP2K4
CDK1	EIF4EBP1
PRKACA	KCNK9
PDPK1	MAP2K2
KISS1	KISS1R
CSNK2A1	LEF1
PPM1A	SMAD3
SRC	TIAM1
PRKCE	FGFR1
CDKN1A	CDK1
RIPK2	IRF5
AKT1	MTOR
AURKB	DSN1
MAPK14	CASP8
RPS6KB1	GLI1
RET	MAPK14
CDKN1A	PCNA
CUL3	HSF2
CDK2	RUNX1
RAC1	PAK1
LRIG1	ERBB2
TFG	SEC16A
FGFR1	SYNCRIP
CDK2	COIL
GSK3B	MAF
MAPK3	RPS3
TBK1	REL
EGFR	STAT5A
DAPK1	TP53
MAP3K2	MAP2K1
GSK3B	GSK3B
SRC	IKBKB
RHOA	PLD1
CASP7	PARP1
CASP3	GAS2
EFNA3	EPHA3
RRAGC	RPTOR
BTK	GTF2I
ZFYVE9	SMAD3
CASP3	PSIP1
CDK2	ZC3HC1
PAX3	LEF1
NCOR2	SPEN
RPS6KB2	PDCD4
CHEK2	PPP2R5C
GRB2	GAB1
KIF7	GLI3
PPP1CA	CCND3
GRB2	GAB2
PPM1D	CHEK1
AKT1	HNRNPA1
CDC25B	CDK1
CDK1	KAT5
GSK3B	CEBPB
BCL3	HDAC1
ATM	CHEK2
CSNK2A1	CDK1
PLK3	JUN
PLK1	BIRC5
BTRC	SMAD4
SH2B2	INSR
BMPR1A	BMPR1B
TSC2	RHEB
WNT4	LRP6
PDGFRB	PTK2
SH3RF1	MAP2K7
RAG1	MTOR
FNTB	HRAS
CDK1	CSNK2A1
EP300	PLAG1
CDK2	PGR
TP53	BCL2L1
SHC1	INPP5D
MAPK3	NCOA1
GSK3B	CAMKK2
GSK3B	TSC2
CDKN2A	TP53
CDK1	PPP1CA
AURKB	CHMP4C
CDK1	ECT2
AKT2	MAP3K5
MAPKAPK2	HSPB1
SRC	RAC1
NRTN	RET
RAC1	MAPK8
PLK1	NUDC
AKT1	PTPN1
TUBB	SMAD3
IRAK1	TRAF6
GSK3B	CCNE1
MAP3K5	MAP2K7
ATM	ZNF148
PDPK1	MAP2K1
SH3RF1	MAP2K4
GSK3B	SMAD3
ESR1	PIK3R1
LCK	MAPK3
RANBP3	SMAD3
NTN4	UNC5A
FGF5	FGFR1
TTL	TUBA1C
SIK1	CRTC3
RAP1GDS1	RHOA
CDK1	NME1
FAS	MAP3K5
ITCH	TNIP2
PLK1	TPT1
CDK2	CDKN1A
AKT2	KHSRP
FBXW11	SKP1
SMO	TIAM1
JAK1	STAT3
MAPK1	EGFR
CSNK1E	ROR2
UCHL5	SMAD2
INCENP	AURKB
AKT1	SMAD3
KMT2D	ESR1
GPER1	GNAQ
PRKCD	PA2G4
GSK3B	MCL1
PRKACA	ESR1
MAPK1	AMPH
NCOA2	RARA
SP1	CRX
UBE2I	ETV5
SMAD2	CREB1
DVL3	PIP5K1A
CDK2	BRCA1
MAPK14	EZH2
EFNA1	EPHA7
PLK3	TOP2A
PHB2	MEF2A
PRKCZ	STK11
PLK1	PINX1
CSNK2A1	HNRNPC
STK11	NUAK1
ASH2L	GATA3
SHH	PTCH2
BRAF	MAP2K1
SRC	STAT3
AKT1	DNMT1
CDK2	CCNE1
IL3	IL3RA
KAT2A	SMAD3
RYK	DVL3
NEDD4L	SMAD2
RPS6KA1	CIC
MUTYH	TOPBP1
SH3RF1	MAPK8
MAX	MGA
FZD4	DVL2
STAT1	RELA
CHEK1	CDC7
GSK3B	SREBF1
PDPK1	AKT1
BMPR1A	BMPR2
ABL1	TP73
SRC	NOS2
CDK2	FOXO4
RHOA	ROCK1
SFPQ	TOP1
HDAC1	CCND1
NLK	TCF7L2
TOPBP1	ATRIP
ATR	MCM4
PDPK1	PRKCE
PRKACG	NOS3
CDK1	CDC23
CDK20	CDK2
TDGF1	ACVR2A
IKBKB	DOK1
APC	CTNNB1
CASP3	STK4
PLCB1	GNA11
AKT1	BAX
PLK1	CHEK2
GSK3B	JUN
PPP2CA	AKT1
CSNK2A1	ESR1
CDKN2AIP	TP53
WNT16	LRP6
AURKB	NDC80
LCK	ESR1
PTH	PTH1R
CDK1	MCL1
MTOR	MTOR
ICK	RPTOR
MELK	MELK
NBN	ATM
CSNK2A1	ESR1
H2AFX	NBN
CDK5	CLOCK
ABL1	ROBO1
PPP5C	MAP3K5
CSNK2A1	CBX1
CDK9	POLR2A
LIMK1	CFL1
PRKCD	TP53
RPS6KA3	ESR1
CASP8	CASP3
RPS6KA1	ESR1
HIPK2	CDKN1B
KAP120	ATF2
PLK3	ATF2
PRKD1	OSBP
FGFR1	PDK1
CDKN1A	CDK6
CDK1	HMGA1
BCL2L1	BECN1
AURKB	NSUN2
STUB1	SMAD5
PTPRD	STAT3
TICAM1	TBK1
KHSRP	DVL3
BARD1	BRCA1
MSH2	BLM
CDK12	POLR2A
GSK3B	RELA
MELK	CDC25B
PTCH1	SMO
EGFR	VAV2
CSNK1E	DVL1
NRG1	ERBB3
PRKCD	STAT3
PAK1	SNAI1
CDK2	LIG1
PRKACA	GSK3B
AKT1	AR
BMPR1A	SMAD5
PTEN	STAT5A
ERBB2	GRB2
SRC	MYLK
CTF1	LIFR
TCF3	MYOD1
SOCS1	JAK3
EGFR	GAB1
EFNA3	EPHA8
CDK1	CASP8
VRK2	BANF1
JDP2	ATF2
MDM2	MDM4
XBP1	XBP1
ERBB4	PIK3CA
PHLPP1	STK4
SMAD7	PPP1R15A
PKN1	EGFR
PRKCA	HRH1
CDK1	TP73
RPA2	ATRIP
ALK	STAT3
ATM	HIF1A
ATM	RASSF1
CDK2	ATRIP
AKT1	TAL1
PML	SMAD3
PTK6	BCAR1
CSF1	CSF2RA
ERCC2	ERCC3
PAK1	ESR1
HDAC1	MYOD1
SH3RF1	MAP3K12
ILK	NACA
RIN1	ABL2
RHOA	FHL2
TNKS	AXIN2
MYOD1	SMARCA4
PLK1	TERF1
PTPN1	INSR
TNF	PIK3CB
MAPK11	SMAD2
CDK1	INCENP
PPP1CA	PFN1
CAMK2B	STAT1
CSNK1A1	MDM4
TAOK1	STK3
PDPK1	PRKCA
PLK3	TP53
TBK1	STAT6
CASP3	BAD
PPM1F	CAMK2A
IRAK1	PELI3
PTPN11	EGFR
CDK2	ZBTB16
PRKDC	TP53
NEK9	NEK6
CASP8	CASP7
MAPKAPK2	PLK1
CDK1	PTTG1
CHEK2	RB1
RPA2	NBN
EGFR	GRB2
ERBB2	ERBB3
APPL1	STK11
EP300	RELA
MAP2K1	PPARG
AKT1	NR4A1
MUTYH	ATR
AKT1	PFKFB2
MAPK11	ATF2
PPP2CA	RPS3
MAPK3	RPTOR
MAML1	TP53
AKT1	MDM4
CHEK2	BRCA1
WNT16	FZD3
PTPN2	STAT3
LYN	CDKN1B
MDC1	NBN
STK11	SIK3
APOB	LDLR
UBE2I	SMAD4
CDK1	E2F1
FGF4	FGFR2
GNAI1	PLD2
CDK7	E2F1
TRIM28	MDM2
PSTPIP1	DNM2
BTRC	EZH2
ATM	MDM4
UCHL5	SMAD3
CAMK2A	PTK2
FGF2	FGFR2
TLE2	LEF1
CDK1	RUNX1
EFNA1	EPHA6
SFRP1	WNT1
KRAS	PIK3CB
FGFR1	FGFR1
MAPK1	PML
IKBKB	RELA
MAPK14	PAK6
STK4	SAV1
CSNK2A1	CLIP1
EFNA3	EPHA2
CDK2	ORC2
ROR1	SRC
AKT3	STK3
AXIN1	BMPR1A
ATR	CREB1
MTOR	RPTOR
CDK1	MPLKIP
CDK1	FOXM1
PTCH1	CCNB1
EP300	MEF2C
EFNA5	EPHA3
MAPK3	TFCP2
PRKCZ	GSK3B
PPP2CA	STK3
MTOR	EIF4EBP1
EDN1	EDNRA
CSK	LCK
BRD4	POLR2A
PRKD1	HDAC7
MAST2	PTEN
ALK	SFPQ
MAPK3	SMAD2
CDK2	DNMT1
NRAS	PIK3CB
PPP2CA	EEF2
FGF18	FGFR2
FBXW11	SMAD4
AKT1	TSC2
RPL11	TP73
PRKACA	NOS3
SRC	CLTC
WNT3A	FZD1
AKT1	CASP9
MYOD1	ITGA7
AKT1	PEA15
MAP3K7	IKBKB
PAK1	PLK1
FGF3	FGFR2
AKT1	ADRB2
PLK1	YY1
HDAC3	SMAD7
NCOA1	STAT5A
PIAS1	RPA2
HDAC3	E2F1
GSK3B	RBM38
ATR	XPA
NEK2	NEK2
PSMA7	XBP1
TP53BP2	TP53
SP4	CRX
PRKCE	STAT3
FGF10	FGFR2
GPER1	EGFR
PRKACA	RET
SMAD2	MEF2A
AXIN2	GSK3B
TGFA	EGFR
LYN	BTK
GSK3A	SFPQ
THRAP3	SFPQ
IL2RB	SHC1
PRKD1	SNAI1
IFNB1	IFNAR2
CDK6	CDKN1A
PRKCA	CLIP1
DDX5	RUNX2
CDK8	SMAD3
PLK1	MDM2
INSR	IRS2
WNT3A	FZD8
SF1	FUS
MYOD1	DES
ITCH	SMAD7
PTPN22	CBL
HRAS	BRAF
CSNK2A1	CDC27
CHEK1	AURKB
MYOD1	VEGFA
IL2RG	JAK3
PTPN11	MAP3K5
CDK1	KIF2C
ARAF	MAP2K1
PRKAA1	EP300
GSK3B	MAP3K4
MAPK8	STK4
BTK	BTK
SRSF7	NXF1
KDM5B	CBX4
BMPR1A	SMAD1
MAP2K1	IRS1
MSX2	SPEN
FOXA1	NFIX
SKI	SMAD3
CDK1	IREB2
EP300	MEF2A
ATM	ATF2
5NTD_RHIMP	RAC2
RET	DOK6
PRKACA	PIN1
CHEK2	VHL
MAPK3	SMAD2
IFNB1	IFNAR1
MYLK	CALD1
LCK	SIGLEC10
GSK3B	BCL2L12
BIRC5	DIABLO
CASP8	RIPK1
LCK	CD5
MAP3K5	MAP2K6
UIMC1	BRCA1
VRK2	NFATC2
CDK3	TFCP2
PTK6	PTK6
PLK1	NINL
RET	FRS2
MAPK1	ELK1
IRAK4	IRAK1
CDK9	TP53
IKBKB	NFKBIB
CAMK1	HDAC5
STK3	MOB1A
ATF6	ATF6
FGFR1	CTTN
MAPK1	MAP2K1
AKT1	SH3RF1
STK11	PAK1
PLK1	BRCA2
HDAC1	FLI1
MAP3K1	MAP2K1
NUMB	ITCH
FKBP8	MTOR
SH3GLB1	BECN1
MAPKAPK5	TP53
DHH	PTCH2
AKT2	GSK3A
GSK3B	NACA
PTPN12	INSR
NEDD4L	SMAD2
NUDT3	AKT2
STK3	STK3
CDK1	BRCA1
JAK2	STAT3
PTPRF	AKT1
MECOM	SMAD3
CDK1	KAT7
PTPRC	JAK3
PRKCA	EGLN2
PRKG1	HRH1
CSF1R	CSF1R
RPS6KA5	STAT3
PIAS4	RPA2
SIRT3	IDH2
CDK1	NPM1
DDX5	AR
AKT1	MAP2K4
PLK1	PIN1
PTPN1	AKT1
PKN1	FOXO1
AKT1	POU5F1
PLK1	CLSPN
NEK2	NEK2
MCL1	BAK1
AKT1	SP7
TGIF1	WWP1
CDK1	RPS3
COPS5	SMAD4
RXRB	RARG
CDK1	NFAT5
EGFR	STAT1
RAG2	MTOR
AKT2	RAF1
PTPN11	GAB1
FLT3LG	FLT3
PRKAA1	SNAI1
NUMA1	TUBA1C
RASSF1	STK4
CDK2	TFCP2
RIPK1	IKBKG
TP53	BAX
RPL10	YES1
EGFR	PIK3R1
USP7	TP53
CDK2	NPM1
MYOD1	RB1
SPEN	RBPJ
CDK2	TP63
SRC	LRP1
MAPK8	ITCH
CHEK1	SYK
IGF1R	PDPK1
NOS1	HDAC2
AKT1	CHEK1
CDK2	ADRBK1
AKT1	CDK2
PLK1	FOXM1
CHEK2	XRCC1
CDK1	BUB1
SRC	PDPK1
ATR	RBBP8
CDK1	EGFR
ATR	CHEK1
ATM	H2AFX
RAC1	BAIAP2
AKT1	SRPK2
PLCG1	SOS1
RPS6KB1	TP63
AKT1	NOS3
PRKACA	ESR1
PLK1	NPM1
NUMA1	TUBA1B
PIK3CB	PIK3CB
UVRAG	BECN1
CD19	LYN
VAV1	GRB2
MTSS1	RAC1
CHEK1	FANCE
CDK7	AR
PDPK1	PDPK1
INSR	IRS1
CCL1	CCR8
NUAK1	TP53
EPGN	EGFR
AKT1	TP53RK
ABL1	MTOR
CDK1	SAMHD1
BCL2L11	BAK1
MAPK1	POLR2A
STK11	PRKAA2
CASC5	BUB1B
GSK3B	NOTCH1
GSK3B	MAFB
CAMK2A	CD44
KAT2B	SMAD3
EGFR	PKIA
CDK2	SIRT2
ALK	PLCG1
PDPK1	AKT2
BBC3	BAK1
CDK1	PTHLH
SKI	SMAD2
EFNA1	EPHA3
INSR	GRB7
MAPK1	LCK
CDK1	KIF11
MEF2C	MYOD1
AURKB	KIF2C
PTPN2	EGFR
MAPK3	KARS
CDK2	CDX2
CSNK1A1	GSK3B
IL3RA	JAK2
GSK3B	NEFH
AURKA	MBD3
PTPRC	JAK1
MAPK3	SMAD3
TBK1	IRF3
CDK4	PELP1
AURKB	CASC5
ATM	TP53BP1
EREG	ERBB4
PIN1	MYC
AURKA	LATS2
WNT5A	ROR1
CDK5	PTK2
CSNK1E	APC
HSPA2	MAP3K5
CSNK1D	TP53
CHEK1	E2F3
IGF1R	IRS4
CDK5	TP53
MAPK1	EP300
CSNK1D	PER2
CDK1	ERCC6L
KIF7	GLI1
AKT1	S1PR1
GSK3B	ROR2
AURKA	PLK1
CSNK1A1L	GLI3
PPP2CB	AKT2
PRKCD	DAB2
CSNK2A1	PML
PLK3	SNCA
ADAM17	MUC1
CSNK2A1	PDCL
RXRA	RARG
NCOA4	AR
FBXW11	SMAD3
AURKB	YY1
ESR1	PIK3R2
FGF4	FGFR4
CDK1	EZH2
KAT2B	SMAD2
RPS6KA1	RPS6
PPP2R5B	CASP3
CDK1	ANAPC1
STK11	MARK3
EPHA2	SHC1
CDK2	DLG1
CDK1	RANGAP1
MAP3K5	DAXX
BID	BAK1
PLK1	TOPORS
AKT1	RAF1
BTK	PLCG2
CDK2	ESR1
ATR	MCM6
EID2	SMAD3
VAV2	RAC1
ATM	PNKP
BTRC	PDCD4
TLE1	SIX6
LCK	MED28
RET	DOK4
PLK2	FBXW7
MTOR	GRB10
NUAK2	LATS1
AKT1	PHF20
MAP3K14	IKBKB
AURKA	FAF1
PTPRF	LCK
PIAS1	DDX5
PLK1	ERCC6L
AURKB	MAPRE3
PRKAA2	RPTOR
GSK3B	EIF4EBP1
FGF1	FGFR2
ARRB2	KIF3A
PPP2R5B	AKT1
PDPK1	PRKCQ
CD28	GRB2
HDAC6	SRSF2
CDK7	POLR2A
SKI	SMAD4
AKT2	FOXO3
WNT8B	FZD3
CDK1	SREBF1
MRE11A	ATM
PTPRB	ALK
THRA	RARG
CDK1	NUP50
GDF11	ACTR2
PTK2	PIK3R1
MAML1	HIST1H3J
TAOK3	STK4
HDAC7	PLAGL2
AURKB	RACGAP1
SMO	STK36
AKT1	RARA
KRAS	BRAF
EP300	PLAGL2
CSNK2A1	PTPRC
PTPN9	INSR
AKT2	CHUK
PRKDC	CHEK2
MAPK3	SP1
WNT7A	FZD7
RTN4	LINGO1
CSNK2A1	MAX
STK4	FOXO3
IKBKB	CYLD
RELA	HDAC4
SKI	EP300
MTOR	MAF1
MYOD1	SP1
CHEK2	CDC25C
AKT1	PDCD4
KTN1	KIF5B
GATA3	CEBPB
CASP3	DFFB
VRK1	ATF2
GSK3B	CRMP1
CDK2	CCDC6
SRC	EGFR
NR2E3	NR1D1
IHH	PTCH1
CDK5	STAT3
ERBB3	GRB2
HOOK3	MSR1
PRKAA1	RPTOR
ERBB2	SHC1
AKT2	STK4
AKT1	HSPB1
CASP3	SPTAN1
PLRG1	HNRNPM
SP1	SLC2A1
WWTR1	SMAD3
AKT1	PFKFB2
FBXW7	CCDC6
RPS6KA5	ELK1
SLK	MAP3K5
WWP1	TGFBR1
DUSP7	GHR
AAK1	AP1M1
TIAM1	RAC1
RPS6KB1	PDCD4
NEDD4L	SMAD3
BECN1	PIK3C3
CDK1	CKAP2
PCM1	CEP250
STK3	SAV1
CSNK1A1	GLI3
CDK1	TP73
WNT7B	FZD3
MAML1	NOTCH1
LCK	FOXP3
AKT2	XIAP
GSK3B	HSF1
FRAT1	GSK3B
FGR	PTK2
SRC	PTK2B
EP300	KPNA2
ITCH	GLI1
RPS6KA3	CIC
CDK2	PTHLH
CTNNB1	TCF7
RARB	RXRB
PKN1	MAPT
ILK	AKT1
IKBKB	NFKBIA
GSK3B	PRKCE
GNB1	PLCB1
PPP3CA	NFATC4
PRKAA1	HDAC5
POU5F1	AKT1
CDK1	PLEC
ATM	TAOK1
PRKD1	PI4KB
INSR	INSR
VEGFA	KDR
PAK1	AURKA
LCK	CD33
MEF2A	MYH1
ERBB4	PIK3CB
PRKACA	NCOA3
DVL3	RAC1
ABL2	CRK
LCK	ADAM15
MAPK1	CIC
NRG2	ERBB4
USP9X	SMAD4
CHEK1	RAD51
PTPN11	PTK2
SHC3	GRB2
PLK3	CDC25A
CTNNB1	TCF7L2
CDK1	RPS6KB1
MAPK3	GSK3B
PPP1CA	NEK2
PPP2CA	HDAC4
INSR	INSR
CHEK1	CDC25B
CDK1	CDC27
CDK8	SMAD3
PDPK1	AKT2
SMURF1	SMAD4
AKT3	STK4
CASP3	PTCH1
ABL1	ABL2
SERPINA1	LRP1
AKT1	CLK2
RXRA	RARB
EGFR	EPS15
ATM	RNF40
MAML1	HIST4H4
PLK4	PLK4
SMAD2	SMAD2
CDK5	NOS3
TRPM7	EEF2K
RASSF1	STK3
RPL10	JUN
EFNA3	EPHA7
SH3RF1	MAP3K11
MAML1	MEF2C
PIK3R1	PIK3CB
C1D	NR1D1
PLK1	TOP2A
MTMR4	SMAD3
AKT1	EP300
RET	MAPK3
ABL1	DDX5
RET	MAPK1
FGF1	FGFR1
CSF1	CSF3R
NRG2	ERBB3
CDK1	CDC25B
NRG1	ERBB2
ERBB3	PIK3CA
TFG	SEC16B
PIK3CG	AKT1
TRIM24	AR
PIM1	RPS19
PBK	GPSM2
PTPN22	LCK
SDC4	DVL3
PRKCD	TP73
CDK1	RPA2
CDK1	FEN1
HIPK2	TP53
KDM5B	PAX9
AKT1	STK4
YAP1	TP73
GSK3B	MAPK14
RET	GFRA1
ATR	FANCD2
NEK1	VDAC1
PITX3	MTA1
CHEK1	RB1
BAK1	CYCS
CDC14A	MAPK6
GSK3B	ARNTL
GSK3B	EIF2B1
GSK3B	EIF2B2
PRKACA	GLI3
WNT7B	LRP5
CDK2	LIG3
PTK2	ACTN4
PPM1D	ATM
SP1	MET
DAPK3	RPL13A
EPS15	EGFR
FGF2	FGFR2
TP53	BCL2
AKT1	ZFP36L1
TRAF2	MAP3K5
STK4	LATS1
PIAS1	SMAD4
MAPK3	STK11
ZIC1	GLI3
EREG	ERBB3
AURKB	ATM
GSK3B	EIF4EBP1
PPP2CA	ICK
SLIT2	GPC1
BIRC5	CASP9
RARG	RXRB
JAK1	STAT3
FUS	PA2G4
GSK3B	HDAC4
STK3	NEK2
CDK1	LATS1
CHEK1	CLSPN
RARB	THRA
GSK3B	GYS1
PPP2R1A	SGOL1
AKT1	PDE3B
CDK9	SMAD3
PPM1A	SMAD3
CDK3	RB1
CHEK2	RASGRF1
AKT2	CDKN1A
RRAGD	RPTOR
AURKA	CDC25B
RAD1	TOPBP1
INSR	IRS4
JAK3	PLD2
CDK1	ZC3HC1
ABL1	ATR
EGFR	ERBB2
MARK2	HDAC7
SMAD6	SMAD3
MAP3K5	CDKN1A
GSK3B	DCX
TNK2	TNK2
SMARCAD1	HDAC1
LCK	ZAP70
ABL2	SIVA1
DAB2	LRP6
ATM	KHSRP
CDK1	FOXO1
MAPK7	PML
GSK3B	BORA
IL9	IL9R
CDK1	FANCG
STK11	BRSK2
PDGFRB	GRB2
ARHGEF25	RAC1
MTOR	DEPTOR
PML	ZFYVE9
ABL1	NCOA3
LCK	NOTCH1
PTPN14	BCAR1
BTC	EGFR
DYRK1A	GLI1
TESK1	CFL1
AKT1	AGAP2
PML	SMAD3
ERBB4	GRB2
CDK1	RRM2
EIF3I	TGFBR2
TP53BP2	PPP1R14A
KAT6A	TP53
PTPRJ	RET
JAK3	JAK1
CDK1	CASP9
EPHA2	EPHA2
EFNB1	EPHB4
MTOR	ULK2
ITCH	NOTCH1
CSNK2A1	CAV2
SIK1	CRTC2
EIF2AK2	CDK1
EGFR	ANXA1
NOTCH1	MYOD1
FGFR1OP	MAPRE1
NCBP1	IRF8
MTSS1	GLI1
TP53	BAK1
BMP10	ACVRL1
ANGPT4	TEK
AKT2	HSPB1
PI4K2A	CLSPN
ITCH	DTX1
GRB2	KIT
JAK2	STAT4
PTPN1	PTK2
SMARCAD1	TRIM28
ATM	NBN
MAPK14	MAX
NUMB	GLI1
ATM	EIF4EBP1
MTOR	STAT3
TUBB	SMAD3
MAP3K5	MAPK14
SH3RF1	RAC2
SRC	KCNJ1
MAPK3	HNRNPK
ATM	MRE11A
MAP3K5	MAP2K4
RARG	THRA
EFNA2	EPHA8
LTK	CBL
ZAP70	DBNL
CDK2	HIRA
GSK3B	NFATC2
PHLPP1	AKT2
CDK2	HMGA1
SHC1	GRAP
NR2F2	MYOD1
TGFA	EGFR
THBS2	CD47
FGF6	FGFR2
AKT1	FOXO6
KAT5	SRSF2
FAM175A	BRCA1
PDPK1	RPS6KB2
PTPN12	PTK2
ARRB1	KIF3A
PKN1	MARCKS
AURKB	CKAP2
FGF2	FGFR4
MTOR	RPS6KB2
SKIL	SMAD2
CDK2	RUNX1
ERBB3	SHC3
STK4	ABL1
MAPK3	CASP8
CDC7	MCM4
DVL1	APC
NCOA1	STAT5B
GRB2	ABL1
EGFR	NCK2
TTK	HSPA9
CHEK2	TTK
BTK	ITK
MAPK9	ATF2
MAPK3	EGFR
CDK1	MAPK6
CDK1	CDC25C
CDK11A	CDK11B
TRIM24	TP53
ATM	CCDC6
GNAQ	PLCB1
ATM	BLM
PRKCE	FGFR2
ATM	TP63
CSNK1D	LEF1
ANGPT1	TIE1
WNT3A	RYK
USP28	MYC
CASP9	CASP3
ATM	DCLRE1C
MTOR	AKT1
MAST3	PTEN
FOXA1	NFIB
INS	INSR
CBL	INSR
ATM	RFWD2
PIK3AP1	PIK3CB
RET	GRB7
CDK2	CDKN1B
ICK	ICK
MAPK3	SMAD4
PRKCD	MUC1
SERPINC1	LRP1
CAV1	LRP6
CCNE1	CDK2
EGFR	CALM3
WNT7A	FZD3
ATM	TDP1
GSK3B	GLI3
PCM1	PCNT
GSK3B	CCND1
DDR2	SHC1
RHEB	PLD1
HMGB1	HOXC6
ABL2	GPX1
MAML1	EP300
ERBB4	PIK3CD
MAML1	NOTCH3
LTK	IRS1
CDK1	LBR
ROCK1	PFN1
PRL	PRLR
PRKAA1	NOS3
CDK2	CEBPB
SMURF1	BMPR1A
RPS6KB1	ESR1
PLK1	VIM
UBE2A	PCNA
TP53	NFKB2
FGF1	FGFR1
PTPN6	LCK
MAPK1	FGFR1
SRC	DAG1
KAT5	MYOD1
DFFA	DFFB
STK11	MARK1
AURKB	INCENP
DACT1	DVL2
ABL2	ABL2
PALB2	RAD51
RET	RET
CDK1	SIRT2
SMAD3	RUNX2
NONO	TOP1
XIAP	CASP3
CDK4	MYOD1
TOPORS	TP53
GRB2	SOS2
AKT2	BAD
GSK3B	GLI2
AKT1	BAD
PLK1	FBXO5
MAPK1	SOS1
COL1A1	DDR1
GSK3B	CDC25A
CHEK2	TP53
CASP3	NFKBIA
CDK1	NUMA1
AKT1	TBC1D4
CHEK2	KIT
IKBKB	TSC1
EGFR	SHC1
AURKB	AURKB
RAD9A	TOPBP1
SHC1	SOS1
AKT1	HK1
MAP3K1	STAT3
FNTB	KRAS
MAPK14	ATF2
CDC42BPA	LIMK2
PDPK1	CARD11
CSNK1G2	PER1
CDK1	KIF22
GNA12	RHOA
TGFBR1	SMAD3
EGFR	SHC1
GSK3B	SNAI1
LRRK2	DVL3
GRB2	MAP4K1
AURKA	AR
PLK3	BCL2L1
ATM	ABL1
EGFR	SHC3
IHH	PTCH2
5NTD_RHIMP	RHOB
CD70	CD27
TAOK2	STK3
MAST1	PTEN
CCND1	HDAC2
RASSF6	STK3
PLK1	CCNB1
POU2F1	MYH1
AKT1	MAP3K5
PLK1	CDC25C
SRC	CASP8
PAK2	PRL
PLK1	TRIOBP
ANGPTL1	TEK
AKT1	MXD1
CDK6	RUNX1
FYN	CAV1
TCL1B	AKT2
CSNK1E	WWTR1
DDX5	HDAC1
DYRK1B	HDAC5
BCAR1	SMAD3
INSR	PTPN6
ARHGEF12	RHOA
POU4F1	ESR1
PHB2	MYOD1
CSNK2A1	SNAI1
PPP2CA	SMAD3
FGFR2	FRS2
DVL1	RAC1
CDK2	SF3B1
CDK1	BUB1B
PBX1	MYOD1
RET	SHC1
AKT1	PIKFYVE
PRKCZ	SP1
ATR	NBN
AKT1	EIF4B
PAK1	MAP2K1
PDPK1	PKN2
CDC25A	CDK2
TBK1	AKT1
SMARCD3	MYOD1
AKT2	PPARGC1A
CASP3	PARP1
FBXO11	TP53
BCL3	HDAC3
CDK1	NSFL1C
TBK1	IRF5
TUBB	SMAD2
ATR	ATRIP
SFRP1	WNT4
PKN1	SNAI1
PLK3	HIF1A
AURKB	GFAP
BRCC3	HIST1H2AM
TAOK2	STK4
PTK2B	PTK2B
TEK	TEK
ABL1	STK3
TGFBR1	RAC1
MRE11A	NBN
CNTF	LIFR
PPP1CA	AURKA
SIRT2	MYOD1
CDK4	BRCA1
RPS6KA1	WWC1
MAPK14	STAT3
IKBKE	ESR1
LCK	PLCG2
CSF1R	CSF1R
GPI	AMFR
CAMK2G	HDAC5
GLI3	MED12
PKN1	PGAM1
IRAK1	STAT3
MAPK14	STAT4
PMCH	MCHR1
GRB7	RND1
MAPK14	CASP3
CDK1	MAP4
RPS6KA3	NFATC4
CTNNB1	MYOD1
WNT7A	LRP6
ERBB2	EGFR
CDK2	NPAT
DAPK1	BECN1
AKT1	MDM2
FGFR1	FRS2
FGF6	FGFR4
MYLK	MYL9
MAPK13	TP53
FBXW7	NOTCH4
EP300	MYOD1
STK11	STK11
GSK3B	ESR1
PTK2	ACTN1
MAPK8	HNRNPK
GAB1	ARHGAP32
RARG	RXRA
CDK1	CDC25C
TDGF1	TGFB1
KAT2B	MYOD1
SMURF2	BMPR1A
PPP2CA	STK4
JAK1	STAT1
NKD1	DVL3
CTNND1	RAC1
AKT1	VIM
CSNK2A1	HDAC2
RAD50	MRE11A
PLAU	PLAUR
MAPK8	STAT3
AKT1	MST1R
NTRK1	SH2B1
MAP3K5	MAP3K5
MAPK14	DDIT3
WNT11	FZD7
MTOR	AKT1S1
IKBKB	NFKB1
AKT2	CREB1
KDM5B	FOXG1
ZAP70	SHC1
CDK1	NPM1
SMAD3	NOTCH1
AURKB	HDAC9
ATM	RPA2
GRB10	INSR
LAMTOR3	MAP2K1
MTOR	RPS6KB1
HDAC4	MEF2C
CDK2	PRKAR1A
CHEK1	H3F3B
CSNK2A1	AKT1
EFNA1	EPHA2
AKT1	PPARGC1A
MAP3K7	HDAC7
PTK6	ARHGAP5
MAPK1	NCOA1
MAPK1	NFATC4
IGF2	INSR
GSK3B	MYC
AURKB	KIF2C
SKIL	SMAD4
STK11	PTEN
WNT3A	LRP6
MAML1	NOTCH4
TEK	SHC1
PCM1	CETN1
AKT1	YAP1
WNT3A	FZD3
PLK1	MAP9
WDR83	MAPK3
STK11	STK11
TP53	BIRC5
BIRC5	XIAP
ATM	STK11
CRTC2	AKT1
AURKB	DES
PTPRJ	INSR
AURKA	FADD
MAPK1	STK11
GSK3B	EIF2B4
MAML1	CCNT1
TBK1	RELA
CDK2	CDK7
STIL	PIN1
WNT3A	FZD2
PTPN2	STAT1
WDR83	MAP2K1
SGK1	FBXW7
PCM1	NIN
MLF1	COPS3
CFLAR	CASP8
AURKB	HDAC4
MAP2K1	MAPK3
STK11	NUAK2
PRKCD	LIMK2
RET	AKT1
PTPN6	EGFR
PTPN22	CD247
CDKN1A	CDK2
TRIM33	SMAD3
GSK3B	EIF2B5
PPP1CA	AKT1
PDGFRB	SHC1
MAPK3	PML
MAP3K7	KSR1
AKT1	AKT1S1
PLK1	ATXN10
CSRP3	MYOD1
NEDD4L	SMAD3
CDK1	NUSAP1
PLK1	WEE1
GSK3B	CCND2
MAVS	CASP8
MAPK1	LIFR
CDC7	MCM7
WNK1	SLC12A6
PLK1	CDC6
BAK1	BAK1
CDK1	CUX1
GOPC	BECN1
LIF	LIFR
NRG4	ERBB4
GSK3B	MAF
HMGB1	HOXB3
BMP7	ACTR2
CDK1	MCM4
MTOR	RPS6KB1
LDB1	LHX2
LCK	PTPN6
TBK1	IKBKE
SHPRH	PCNA
ATM	DBF4
ERBB2	ERBB2
JAK2	STAT1
ATR	POLH
CDK1	CDC25A
CAMK4	PHB2
NEK2	CEP250
PRKG1	HSPB1
MAPK14	ESR1
PRKACA	SRSF1
CDK1	SETD8
PIAS3	STAT3
CDK1	ORC1
AKT2	HTRA2
SMARCA2	SMARCC1
CDK6	RUNX1
PTPN13	INSR
PLK1	OPTN
EP300	MEF2D
EFNA2	EPHA3
ATM	PRKDC
FGF5	FGFR2
FGFR2	GRB2
ATR	E2F1
PIK3C3	PTEN
PALB2	BRCA2
ABL2	LGALS3
NCOA2	RXRA
CDK1	CDC16
PTP4A2	CDK2
CDK1	GOLGA2
AKT1	XIAP
ATM	TP53
PIK3CG	PDPK1
PTPN12	BCAR1
BCR/ABL fusion	GRB2
CDK1	TP53
ATXN7	CRX
GSK3B	DPYSL2
FGFR1	FGFR1
GSK3B	BAX
CDK1	CSNK2B
MAP2K6	PAK6
PLK1	RACGAP1
EDNRA	GNA13
PRKCD	HNRNPK
HMGB1	HOXD3
AKT1	CHUK
MAPK14	TP53
MAPK11	TP53
AKT1	CDKN1B
MAPK11	EGFR
CDK1	CDC7
PHLPP1	STK4
FADD	CASP8
ERBB3	PIK3CG
ESR1	ESR2
EGFR	PTK2
GSK3B	SMAD1
AURKB	NINL
ATR	MDM2
ATR	BRCA1
EFNA2	EPHA2
PELI3	IRAK1
RAD50	BRCA1
MAX	MYC
ZFYVE9	SMAD2
AKT1	DLX5
LAMA2	ITGA6
DVL1	GSK3B
MEF2C	MYH1
SKP1	CUL1
GSK3B	PHLPP1
GSK3B	SPAG5
AKT2	FOXO4
CSNK1E	CTNNB1
DAXX	MAP3K5
PML	SMAD2
CSNK1D	UHRF1
CDK1	HMGA2
MTOR	MTOR
STK11	MELK
CASP3	ROCK1
CDK1	PRDX1
PIAS3	SMAD3
PLK3	SNCB
SPI1	IRF8
TGM2	HIST1H3J
MTCP1	AKT1
AREGB	ERBB2
PAK1	PA2G4
PTPRZ1	ALK
AKT1	WNK1
CDK2	MCM2
SFN	SNAI1
WWTR1	SMAD3
PRKAA1	HDAC4
SNIP1	SMAD4
AKT2	TSC2
MKL2	SRF
ATM	SIAH1
PRKACA	ETV5
WNK1	WNK1
CDK2	PPP1CA
VRK1	TP53
CDK1	SP1
EDNRA	GNAQ
GSK3B	EIF2B3
RPS6KB1	HSPB1
BTK	BMX
EGF	EGFR
CDK2	ARID4A
PRKCA	PLD2
EGFR	HGS
GSK3B	CTNNB1
GAS6	AXL
CD55	CD97
ATM	EXO1
PKN1	AR
AKT2	BRAF
PLK1	DVL2
CDK2	CDKN2D
CASP3	CASP6
CAMK4	HDAC5
IGF1R	PDPK1
SHC1	GRB2
PRKCD	RPS3
JAK2	STAM
AURKB	RASSF1
AKT2	AKT1S1
PRKCD	EP300
CDK1	MDM4
CSNK2A1	AMPH
MAPK8	ELK1
DIABLO	BIRC5
TFAP4	HDAC1
CDK2	PRDX1
AKT1	GATA2
PRKACA	ERBB2
PKN1	RAF1
SMAD2	SMURF2
PIN1	NOTCH1
NTRK3	SHC1
VAV2	EGFR
STK11	BRSK1
MAPK1	TP53
BCL2L2	BAK1
ATR	CHEK2
GSK3B	NOTCH2
BTRC	GLI3
MAP3K2	MAP2K5
MAML1	NOTCH2
CDKN2A	CDK2
MTCP1	AKT2
CUL1	CDKN1B
PPM1F	PAK1
AURKB	HIST1H3J
EGFR	STAT3
SMAD2	SMAD4
PPM1F	PAK2
SRSF3	NXF1
RET	PDPK1
CDK1	ECT2
PSMA6	XBP1
SRPK2	ACIN1
SNX9	DNM2
PTPN1	STAT3
PRKD2	PI4KB
HIPK2	CREB1
CUL1	CTNNB1
GSK3B	KAT5
CDK1	NUP98
PTPN6	STAT3
LYN	CD19
OSM	LIFR
MDM2	EP300
PRKCE	ATF2
GSK3B	GPHN
AREGB	EGFR
CDK2	ID3
RPS6KA3	WWC1
PAK1	ITGB3BP
PTH1R	LRP6
EGFR	HDAC6
IL21R	JAK3
ABL1	EGFR
JAK2	EZH2
AKT1	CTNNB1
RANBP3	SMAD2
CDK4	SMAD3
CHEK2	MDM4
GSK3B	AXIN1
CDK7	CDK1
HBEGF	ERBB4
DAXX	AIRE
CDK6	CDKN1B
ALK	SHC1
ZFP91	MAP3K14
AKT1	BRCA1
BCL2L1	BAK1
SRC	PTEN
CDK1	TK1
EGFR	PLCG1
TGFBR1	SHC1
CDC5L	HNRNPM
AKT1	EZH2
CDK5	ATM
HSPG2	PTPRS
PLK1	RAP1GAP
MAPKAPK2	PARN
SMG1	TP53
ROCK1	LIMK2
PLK1	RAN
GSK3B	CCND3
AURKB	HDAC5
EP300	DUSP1
DUSP7	MAPK1
CDK1	STIM1
RNF111	SMAD2
MAML1	CTNNB1
AMER1	APC
PDPK1	PRKCG
TFAP4	SP1
AKT1	FOXO1
STK17A	TP53
HRAS	BRAF
PPP2CA	TFCP2
CDK2	CDK2
ATR	FANCA
PRKD1	HDAC5
MYD88	IRAK1
CHEK1	CDC25A
NRG3	ERBB4
PRKACA	GLI3
SMAD3	SMAD4
MAPK12	ATF2
PDPK1	RPS6KA3
CDK2	CCNA2
PRKCD	SHC1
PPP2CA	MAP2K1
NRG1	ERBB4
DYRK2	TP53
EGFR	PTPN1
MAPK9	STAT3
TTF2	CDC5L
MAPK8	TP53
CDK2	CHEK1
MTOR	ATG13
NCOA1	ESR1
EP300	MN1
STK4	MOB1B
THEM4	AKT1
MAP4K5	GSK3B
MAPK14	ELK1
SIK1	CRTC1
ERBB4	PIK3CG
ATM	PPP1R2
DAPK1	MAP1B
BIRC6	CASP3
MEF2A	MYOD1
GSK3B	PSEN1
PIAS4	SMAD3
PLK1	KAT7
PRKDC	HNRNPU
ERBB2	ERBB2
RET	GRB10
LIFR	IL6ST
MAML1	CCNC
CDK2	TP73
PDPK1	PRKCB
RET	DOK1
ANGPTL1	TEK
BTRC	GLI1
SAV1	STK4
RPS6KA1	STK11
AKT2	POU5F1
PKMYT1	CDK1
AKT1	ALYREF
MAX	MXD3
FYN	SHC1
MAML1	CDK8
SMAD9	SMAD4
CDO1	SHH
PAK1	ELF3
AKT2	CDKN1A
FBXW11	PER1
FGF1	FGFR4
PTK6	STAT5B
FZD7	GNAS
HDAC4	MEF2A
MAPK1	ESR1
FGFR4	FRS2
CDK1	DNMT1
GSK3B	SFPQ
PIAS4	STAT1
PAK4	RAN
CDC42	GSK3B
SMAD7	SMAD3
CDC7	ESCO1
SMG1	UPF1
DAPK3	TP53
PTPN2	JAK3
PMCH	MCHR2
SPRY1	SOS1
OXSR1	SLC12A2
CDK2	PELP1
PRKDC	RPA2
RCOR1	REST
F2	LRP1
SP1	CD34
CDK1	NPM1
CDK2	UBE2R2
MAPK3	SOS1
AKT1	COPS6
STK11	SIK1
HOOK3	MARCO
GSK3B	JUN
ITGB4	PIK3CB
JAK3	JAK3
MAPK9	TP53
AKT2	GSK3B
GPC4	WNT3A
LIMK1	CFL2
LCK	LAT
MAPK3	HDAC6
GSK3B	GSK3B
HRAS	PIK3CB
NPPA	NPR1
PLK4	CENPJ
MAPK1	PARP1
TUBB	SMAD2
GSK3B	SNCAIP
PLK1	GTSE1
STK4	LATS2
FER	AR
MDK	NOTCH2
WNT3A	LRP5
PTPRF	INSR
CDK9	SMAD3
THRA	RARB
SLX4	ERCC4
MAPK3	TP53
CREBBP	MYOD1
BAD	TP53
PLK1	IKBKB
ATR	DBF4
ARHGEF1	RHOA
STAT2	STAT1
NCOA4	PPARG
EGFR	GSTP1
RIPK1	CASP8
STK4	MOB1A
PKN1	ZAK
SIRT1	MYOD1
PIK3CA	AKT1
DUSP7	MAPK14
BTRC	PER1
FBXO32	MYOD1
PRKCD	PLD2
CHEK1	NFKB1
CDKN2A	ATR
PRKAA1	HDAC7
INSR	SHC1
NME1	KSR1
ACVR1B	SMAD3
EP300	RUNX2
CDK1	FOXK2
AKT1	FOXO1
HDAC7	PLAG1
TESK2	CFL1
FNTB	MRAS
AMER1	GSK3B
GMPS	TP53
EGFR	MUC1
LRRK2	AKT1
JAK3	SIGLEC10
EFNA5	EPHA2
SH3RF1	MAP3K10
CDK3	ATF1
CDK9	RCHY1
PDPK1	PDHA1
CBLB	GRB2
ABL1	MYLK
STK4	HIST1H2BB
CSNK1E	PER1
NEK2	NDC80
AKT2	MDM2
BAP1	CDKN2B
SRC	ESR1
EDA	EDA2R
PKN1	PGM1
MTOR	ISCU
RPA2	MRE11A
CSNK1E	PER2
BMX	PTK2
NUP214	SMAD3
MAML1	RBPJ
CHEK1	MDM4
TGFBR1	SMAD2
PLK1	PLEKHG6
CSNK1E	TCF3
CDK1	RAD9A
CDC14B	APC
AKT1	NUAK1
CDK4	SMAD3
ATM	FBXO31
CDK1	ESPL1
CDK1	CHEK1
GSK3B	NFE2L1
CAMK4	HDAC4
CHEK1	FANCD2
IKBKB	IKBKB
UCHL5	SMAD2
MAPK3	STAT3
BRAF	MAP2K1
MTMR4	SMAD2
CDK1	ESCO1
CDK6	RB1
PCM1	CETN2
AKT1	METTL1
AKT2	ANKRD2
PRKCD	TRIM28
CDK2	FOXO1
DYRK1A	TP53
MAPK1	RORA
XPO1	SMAD4
EFNA1	EPHA8
POU4F2	ESR1
EEF2K	EEF2
JAK3	STAT5A
CDC7	MCM2
CSNK1A1	RHOB
TRADD	CASP8
RNF11	ITCH
PRKCD	ENOX2
MAP3K5	MAP2K3
AKT1	PHB2
TRIM33	SMAD2
MTOR	IRS1
LCK	CD28
STK11	SIK2
LRIG1	ERBB4
PLK1	ANAPC1
CASP8	CASP8AP2
SRC	BCAR1
GPC3	DPP4
VEGFA	FLT1
CASP6	CASP8
AKT1	GAB2
ATM	ATM
GSK3B	LRP6
PLK1	FADD
EPHA3	CRK
GSK3B	DPYSL3
HDAC1	RELA
NR0B2	ESR1
AURKA	PIN1
PDPK1	SGK2
ERBB4	SHC3
CHUK	NCOA3
PRKAA2	ACACA
IKBKB	FOXO3
ROCK1	MYLK
WNT7A	LRP5
AKT2	PTPN1
GADD45A	CDK1
[truncated: 532 more rows]

## Sheet: Sheet2
Pancreatic cacner protein-protein interaction networks
PDGFB	PDGFRB
RPL5	TP73
DVL3	CSNK1E
SRC	TNS3
ICK	ICK
RAC1	MAPK9
MAPK3	SMAD4
JUN	SMAD4
PRKCD	MUC1
SERPINC1	LRP1
PTPRJ	MAPK3
MST1	MST1R
GSK3B	GLI3
SMURF2	SMAD1
MAPK8	H3F3B
GZMA	SET
TNKS	AXIN1
AURKA	BRCA1
GSK3B	CCND1
RHEB	PLD1
HMGB1	HOXC6
ABL1	YTHDC1
MAML1	EP300
KSR1	RAF1
PTPRJ	MAPK1
DDX5	TP53
MAPK8	ELK1
MAML1	NOTCH3
PTPRB	INSR
LTK	SHC1
LTK	IRS1
PRKACA	GSK3A
CSNK1E	AXIN1
PRKAA1	NOS3
SMURF1	BMPR1A
CDK1	ERF
CSNK1E	LEF1
BMP4	BMP4
PRKCA	GSK3B
TP53	NFKB2
FGF1	FGFR1
MAP2K1	GSK3B
MAPK1	FGFR1
PTPN9	GHR
AURKA	TP53
E2F1	HDAC1
MEN1	FANCD2
PYCARD	BAX
SMAD3	CEBPA
AURKB	INCENP
UBE2I	MITF
MAPK8	NR3C1
CDK20	ICK
PALB2	RAD51
SMAD3	RUNX2
NONO	TOP1
ABL1	RAD51
NTRK1	ABL1
ABL1	RAD9A
TOPORS	TP53
FOXO3	RBL2
AKT2	BAD
GSK3B	GLI2
SRC	DLG4
PAWR	WT1
DACT2	TGFBR1
TGFBR1	PIK3R2
PRKG2	HSPB1
AKT1	BAD
ABL1	APBB1
CDKN2C	CDK6
CDK6	CDKN1B
RASGEF1A	KRAS
EP300	SMAD7
TYK2	STAT3
GSK3B	CDC25A
CSNK1E	LRP6
CHEK2	TP53
PRKAA1	LIPE
CDK1	NUMA1
MAPK1	RUNX1
NCOR2	AR
NUMA1	TUBA3E
MAPK8	BAD
CAMK2D	CEACAM1
KRAS	RAF1
AURKB	AURKB
MAP3K7	MAP2K4
AURKB	H3F3B
GSK3B	MAFA
ERBB2	PLCG1
RAD9A	TOPBP1
GNAO1	ADCY1
MAP3K1	STAT3
FNTB	KRAS
CASC5	BUB1
TGFBR1	TRAF6
NTRK2	SHC3
IGF1R	PIK3C2A
PDPK1	CARD11
RHEB	MTOR
CIITA	RFX5
TGFBR1	SMAD3
EIF2AK3	EIF2AK3
SRC	KRAS
GSK3B	SNAI1
SGK1	NDRG1
FGFR1	BCAR1
ATM	ABL1
PDPK1	SGK1
EGFR	SHC3
IHH	PTCH2
MAPK8	RXRA
TAOK2	STK3
BMP10	BMPR1A
UCHL5	TGFBR1
GSK3B	CIITA
RASSF6	STK3
CCND1	HDAC2
MAPK1	MITF
AKT1	STK3
SMAD6	SMAD4
MAPK8	IRS1
CDC42	USP6
MAP2K7	MAPK8
GSK3A	MITF
ANGPTL1	TEK
CDK6	RUNX1
CSNK1E	WWTR1
CCND1	HDAC3
AURKA	MAP9
UBR1	RECQL4
PRKAA1	NR2C2
DDX5	HDAC1
WNT5A	ROR2
CAMK2B	GSK3A
BCAR1	SMAD3
IL15	IL2RG
INSR	PTPN6
DAPK1	MAPK1
PPP2CA	SMAD3
CBL	ABL1
PRKAA1	CRTC2
DVL1	RAC1
TLR4	TLR4
AKT1	PIKFYVE
CAMK2A	HRH1
GRN	TNFRSF1A
CHUK	NCOR2
MAPK3	CEBPA
PDPK1	PKN2
ABL1	ESR1
MAP3K7	IKBKG
SRC	MUC1
PAK2	ABL1
PPP2R2A	TGFBR1
FBXO11	TP53
BCL3	HDAC3
STK11	PRKAA1
WNK1	STK39
TUBB	SMAD2
TGFBR1	RHOA
MAPK8	ATF2
PRKACA	CIITA
MAPK8	SP1
SFRP1	WNT4
DUSP26	TP53
PRKDC	DCLRE1C
PKN1	SNAI1
AURKB	GFAP
TEK	TEK
ABL1	STK3
TGFBR1	RAC1
MEF2C	MYH10
TGFBR2	TGFBR2
CSNK1A1	HNRNPC
PRKAA1	PFKFB3
PRKCZ	ADD1
CDK4	BRCA1
TP53RK	TP53
MAPK14	STAT3
LCK	PLCG2
BRCA2	POLH
RAPGEF5	KRAS
PTPRJ	FLT1
MAPK8IP1	MAPK8
PKN1	PGAM1
GSK3A	MAFB
IRAK1	STAT3
MAPK14	STAT4
RNF111	SMAD3
PRKAA2	INSR
PPM1A	SMAD2
CDK1	MAP4
ABL1	RIN1
TTK	ABL1
ERBB2	EGFR
IRS1	PIK3CB
RPS6KA1	GSK3B
PRKACA	CD44
GSK3A	MAF
PTK2	RET
TNIK	TCF7L2
DAPK1	BECN1
CAMK2G	MAP3K7
SIRT7	TP53
ERBB2	DOCK7
FGFR1	FRS2
ATM	EP300
AKT1	KHSRP
FGF6	FGFR4
PPP3CA	FLNA
MAPK13	TP53
EP300	MYOD1
VHL	HIF1A
PEBP1	RAF1
GSK3B	ESR1
TNFRSF13C	TRAF3
MAPK14	GSK3B
PTK2	ACTN1
MAPK8	HNRNPK
ERBB2	SHC3
GSK3A	JUN
PRKCA	RAF1
PRKAA1	RB1
PRKCB	LASP1
KAT2B	NOTCH1
FGFR1	LDHA
MAPK8	APP
KAT2B	MYOD1
PTK2	PTK2
SMURF2	BMPR1A
CTNND1	RAC1
MAP3K7	NLK
IL1R1	MYD88
DAXX	TGFBR2
HSP90AA1	TGFBR1
CSNK2A1	HDAC2
CDK1	UBA1
PRKAA1	PPARGC1A
MAPK8	STAT3
AKT1	MST1R
BCR/ABL fusion	CRKL
PRKAA1	PRKAB1
AKT2	STK3
FOXH1	SMAD2
PDGFB	PDGFRA
LYN	PPP1R15A
CAMK2A	ETS2
DUSP10	MAPK8
ERBB2	CDK1
RHEB	FKBP8
MAPK8	ATN1
CDK1	NPM1
SMAD3	NOTCH1
MAPK1	PCYT1A
AURKB	HDAC9
PTPRJ	PLCG1
GRB10	INSR
NLK	LEF1
TTL	TUBA3E
CDKN2A	CDK6
TTK	TP53
TP53	RPS6KA1
EFNA1	EPHA2
MAP3K7	HDAC7
CSNK1G2	SMAD3
IGF2	INSR
GSK3B	MYC
AURKB	KIF2C
PAK1	FLNA
AKT1	VCP
MAP2K2	PPARG
SKIL	SMAD4
PDPK1	MAP2K2
WNT3A	LRP6
MAML1	NOTCH4
MAPK1	CEBPA
TEK	SHC1
CSNK2A1	LEF1
PPM1A	SMAD3
WNT3A	FZD3
PRKCE	FGFR1
MAPK1	IER3
PLK1	MAP9
RIPK2	IRF5
ULK1	PRKAA1
TP53	BIRC5
AURKB	DSN1
PRKAA1	GFPT1
AURKB	DES
PTPRJ	INSR
NUMA1	TUBD1
STK24	STK38
RAC1	PAK1
CDK2	RUNX1
IGF1R	PIK3CA
ABL1	CRK
LRIG1	ERBB2
TFG	SEC16A
FGFR1	SYNCRIP
GSK3B	EIF2B4
GSK3B	MAF
MAML1	CCNT1
MAPK3	RPS3
WNT3A	FZD2
COL1A1	ITGA2
RABEP1	RAB5A
DAPK1	TP53
GSK3B	GSK3B
MAPK8	TWIST1
AURKB	HDAC4
PTPN22	CD247
MEN1	RELA
PRKCD	DNM1L
EFNA3	EPHA3
RRAGC	RPTOR
PRKAA1	CRTC1
ZFYVE9	SMAD3
TRIM33	SMAD3
ABL1	GRAP
NRAS	RAF1
GSK3B	EIF2B5
PAX3	LEF1
NCOR2	SPEN
PRKACB	BAD
MAP3K7	KSR1
PLK1	ATXN10
RPS6KB2	PDCD4
NUMA1	TUBB6
NEDD4L	SMAD3
KRAS	PIK3CD
GSK3B	CCND2
KAT2B	MEF2C
MAPK8	YWHAB
WNK1	SLC12A6
AKT1	HNRNPA1
MAPK3	BAD
GSK3B	CEBPB
BCL3	HDAC1
GOPC	BECN1
MAPK3	CIITA
SRGAP3	WASF1
BTRC	SMAD4
SH2B2	INSR
RSPO2	LGR4
BMPR1A	BMPR1B
GSK3B	MAF
HMGB1	HOXB3
CDK1	MCM4
SNW1	NCOR2
TSC2	RHEB
MAPK14	F3
NFX1	PABPC1
MAPK8	SFN
PDGFRB	PTK2
STK24	STK38L
PRKAA1	TBC1D1
RPS6KA4	FOS
EP300	PLAG1
ATM	DBF4
ERBB2	ERBB2
TP53	BCL2L1
GSK3B	CAMKK2
GSK3B	TSC2
CDKN2A	TP53
PRKG1	HSPB1
TTL	TUBA3D
GATA2	CEBPA
AURKB	CHMP4C
PIAS3	STAT3
NUMA1	TUBA8
MAPKAPK2	HSPB1
PRKCD	FLI1
CDK6	RUNX1
SRC	RAC1
RAC1	MAPK8
PTPN13	INSR
PLK1	NUDC
EP300	MEF2D
EFNA2	EPHA3
TUBB	SMAD3
PRKAA1	ULK1
GSK3B	CCNE1
INS	IGF1R
PDPK1	MAP2K1
GSK3B	SMAD3
ROCK1	PPP1R12A
IGF1R	IRS2
TRADD	TRAF1
PALB2	BRCA2
MAPK8	PKMYT1
MAPK8	STAT6
RANBP3	SMAD3
PTPN1	TRPV6
PPP2CA	RBL2
PRKACA	CBX3
RPS6KA3	HIST1H2BB
ATM	TP53
PIK3CG	PDPK1
FGF5	FGFR1
CDK1	TP53
MAPK8	NR4A1
TTL	TUBA1C
GSK3B	DPYSL2
FGFR1	FGFR1
GSK3B	BAX
TGFBR1	SPTBN1
GRB10	IGF1R
ITCH	TNIP2
AKT2	KHSRP
FBXW11	SKP1
JAK1	STAT3
CAMK2G	NCOR2
CSNK1E	ROR2
SMURF2	SKIL
UCHL5	SMAD2
HMGB1	HOXD3
INCENP	AURKB
AKT1	SMAD3
GPER1	GNAQ
PRKAA1	RRN3
MAPK14	TP53
GSK3B	MCL1
MAPK11	TP53
PTPN12	ABL1
PRKCZ	MARK3
PRKG1	LASP1
MAPK3	FOS
MAP3K7	MAP2K6
EGFR	PTK2
GSK3B	SMAD1
MAPK14	KHSRP
AURKB	NINL
SMAD2	CREB1
ATR	BRCA1
EFNA2	EPHA2
CDK2	BRCA1
MAPK14	EZH2
AIMP1	SMURF2
RAD50	BRCA1
ZFYVE9	SMAD2
CSNK2A1	HNRNPC
DVL1	GSK3B
PRKCD	GSK3A
MAPK1	CIITA
SHH	PTCH2
GSK3B	PHLPP1
SKP1	CUL1
GSK3B	SPAG5
SRC	STAT3
TLR4	TIRAP
GSK3A	MAPT
GOPC	ADRB1
KAT2A	SMAD3
CSNK1E	CTNNB1
NEDD4L	SMAD2
MUTYH	TOPBP1
DAXX	MAP3K5
RAF1	RAF1
PML	SMAD2
SH3RF1	MAPK8
CSNK1D	UHRF1
STK11	MELK
PRKAA1	GFPT1
PIAS3	SMAD3
PRKAA1	POU2F1
GSK3B	SREBF1
PDPK1	AKT1
BMPR1A	BMPR2
DUSP1	MAPK8
ABL1	TP73
NUMA1	TUBB3
AREGB	ERBB2
SFPQ	TOP1
NLK	TCF7L2
HDAC1	CCND1
MAPK8	SIRT1
TOPBP1	ATRIP
ATR	MCM4
PTPRZ1	ALK
MAPK1	STIM1
PDPK1	PRKCE
AKT1	WNK1
SFN	SNAI1
WWTR1	SMAD3
PRKAA1	HDAC4
MAPK1	RAF1
CLK4	ABL1
SNIP1	SMAD4
ATM	SIAH1
WNK1	WNK1
VEGFC	NRP2
MAPK1	CALD1
VRK1	TP53
COL18A1	ITGB1
PRKCE	BAD
WNT5A	FZD5
TNFSF4	TNFRSF4
PRKAA1	KLC2
PLCB1	GNA11
GSK3B	EIF2B3
NTS	NTSR1
TGFB2	TGFBR2
GSK3B	JUN
RPS6KB1	HSPB1
CDKN2AIP	TP53
MAPK8	NFATC2
AURKB	NDC80
COL2A1	ITGA2
PRKAA1	ZNF692
TRAF2	TRAF1
GSK3B	CTNNB1
ICK	RPTOR
MELK	MELK
PRKCA	F3
POFUT1	NOTCH1
CDK5	CLOCK
ABL1	ROBO1
PKN1	AR
PPP5C	MAP3K5
TGFBR1	PIK3R1
PRKCD	TP53
PTPRJ	LAT
HIPK2	CDKN1B
IGF1R	PDPK1
FGFR1	PDK1
DAXX	MDM2
CDKN1A	CDK6
PRKCD	RPS3
AURKB	RASSF1
PRKCD	EP300
BAD	BCL2L1
MAPK8	ELK1
KRAS	MAP3K1
TFAP4	HDAC1
PAK4	PAK4
AURKB	NSUN2
PTPRD	STAT3
KHSRP	DVL3
BARD1	BRCA1
SRC	RAF1
MAPK3	CALD1
PRKACA	ERBB2
PRKACA	FLNA
PKN1	RAF1
SMAD2	SMURF2
GSK3B	RELA
MELK	CDC25B
PRKAG1	PRKAA2
ABL1	DDB2
CSNK1E	DVL1
MAPK1	TP53
PRKCD	STAT3
MAPK8	MYC
PRKACA	GSK3B
PPP2R5A	TGFBR1
SOS2	KRAS
MAPK8	EIF4ENIF1
GSK3B	NOTCH2
BMPR1A	SMAD5
MAML1	NOTCH2
ERBB2	GRB2
PRKAA1	CTBP1
ROCK1	MAPK8
SMURF1	TGFBR2
PAK1	PGAM1
AURKB	HIST1H3J
KHSRP	CDKN1A
EGFR	STAT3
SMAD2	SMAD4
PPP1CC	TGFBR1
PASK	PASK
PRKCA	ADD1
TRAF3	MAP3K14
GNAS	ADCY1
SRSF3	NXF1
XBP1	XBP1
NUMA1	TUBB4A
RET	PDPK1
SMAD7	PPP1R15A
PKN1	EGFR
PRKCA	HRH1
PSMA6	XBP1
CAMK2A	NCOR2
SNX9	DNM2
MAPK8IP2	MAPK8
PTPN1	STAT3
ALK	STAT3
HIPK2	CREB1
MAPK3	PPARG
GSK3B	KAT5
PML	SMAD3
GSK3A	MAFA
PTPN6	STAT3
CSF1	CSF2RA
MDM2	EP300
FYN	DLG4
GSK3B	GPHN
HDAC1	MYOD1
ILK	NACA
JAK2	EZH2
MAPK8	MAPK8IP3
ABL1	EGFR
RANBP3	SMAD2
CDK4	SMAD3
TNKS	AXIN2
GSK3B	AXIN1
DAXX	AIRE
ALK	SHC1
CDK6	CDKN1B
PTPN1	INSR
AKT1	BRCA1
CSNK2A1	CARD9
TNF	PIK3CB
MAPK11	SMAD2
ABI1	ABL1
MAPK8	NFATC3
TGFBR1	SHC1
CDC5L	HNRNPM
AKT1	EZH2
HSPG2	PTPRS
TAOK1	STK3
DUSP19	MAPK8
PDPK1	PRKCA
NFKB2	RELB
H2AFX	MDC1
PLK3	TP53
THBS1	NGF
MAPKAPK2	PARN
SMG1	TP53
PPP2CA	RAF1
CASP3	BAD
RASGEF1B	KRAS
PLK1	RAN
GSK3A	MAF
GSK3B	CCND3
AURKB	HDAC5
EP300	DUSP1
MAPK3	IL16
DUSP7	MAPK1
CDK1	STIM1
PRKACG	BAD
RNF111	SMAD2
MAML1	CTNNB1
FKBP1A	TGFBR1
PRKDC	TP53
IGF1R	PIK3R3
PDPK1	PRKCG
NEK9	NEK6
NUMA1	TUBB
STK17A	TP53
TXK	TXK
AKT3	BAD
RPS6KA1	FOS
ERBB2	ERBB3
EP300	RELA
MAPK8	CDKN1A
MYD88	IRAK1
2016-09-09	ARHGEF18
MAP2K1	PPARG
AKT1	NR4A1
SMAD3	SMAD4
KRAS	PIK3CG
PDPK1	RPS6KA3
DYRK2	TP53
PPP2CA	RPS3
MAPK3	RPTOR
MAPK9	STAT3
MAML1	TP53
CHEK2	BRCA1
SMAD6	TGFBR1
MAPK3	RAF1
MAPK8	TP53
PTPN2	STAT3
EP300	MN1
MDC1	NBN
BAIAP2	WASF1
MAP4K5	GSK3B
MAPK8	LRP6
UBE2I	SMAD4
DAPK1	MAP1B
CSNK2A1	DAXX
TRIM28	MDM2
PSTPIP1	DNM2
GSK3B	PSEN1
PIAS4	SMAD3
PRKDC	HNRNPU
BTRC	EZH2
MAPK8	STMN1
ERBB2	ERBB2
UCHL5	SMAD3
TXK	LCP2
MAML1	CCNC
CAMK2A	PTK2
PDPK1	PRKCB
ANGPTL1	TEK
ROR2	FLNA
TLE2	LEF1
MAP3K7	MAP2K3
PRKAA1	SYN1
TGFBR1	EEF1A1
CDK1	RUNX1
SFRP1	WNT1
KRAS	PIK3CB
FGFR1	FGFR1
EFNA3	EPHA2
GSK3A	GYS1
AKT3	STK3
PAK3	CALD1
PAK3	RAF1
MAML1	CDK8
AXIN1	BMPR1A
SMAD9	SMAD4
MTOR	RPTOR
MAPK8	IRF3
STK24	STK24
FGF1	FGFR4
FGFR4	FRS2
PRKCD	MAPK8
GSK3B	SFPQ
EP300	MEF2C
EFNA5	EPHA3
PAK4	RAN
PPP2CA	STK3
PRKCZ	GSK3B
CDC42	GSK3B
SMAD7	SMAD3
ROCK1	ADD1
DAPK3	TP53
WWTR1	PPARG
MAST2	PTEN
ALK	SFPQ
GSK3A	MYC
MAPK3	SMAD2
PRKAA1	MLXIPL
NRAS	PIK3CB
PPP2CA	EEF2
CDK2	PELP1
FBXW11	SMAD4
IGF2	IGF2R
PAK4	ITGB5
RPL11	TP73
CDK1	NPM1
ABL1	CRK
SRC	CLTC
WNT3A	FZD1
TGFBR2	PIK3R1
MAPK8	YWHAZ
GSK3B	JUN
ITGB4	PIK3CB
MAP3K7	IKBKB
MAPK9	TP53
AKT2	GSK3B
GPC4	WNT3A
HDAC3	SMAD7
MAPK8	CTBP1
GSK3B	GSK3B
HDAC3	E2F1
HRAS	PIK3CB
WNT5A	LRP6
MAPK1	FOS
GSK3B	RBM38
MAPK8	CDC25C
RB1	ABL1
PSMA7	XBP1
TP53BP2	TP53
PRKCE	STAT3
FGF10	FGFR2
TUBB	SMAD2
ABL1	PRKD1
CSNK2A1	STX1A
GPER1	EGFR
ABL1	GNB2L1
GSK3B	SNCAIP
SMAD2	MEF2A
WNT3A	LRP5
HSP90AA1	TGFBR2
PTPRF	INSR
AXIN2	GSK3B
CDK9	SMAD3
PRMT1	CNBP
MAPK3	ADAM17
MAPK3	TP53
BAD	TP53
ATR	DBF4
PRKAA1	FOXO3
KPNA6	NOTCH1
SIAH1	NOTCH1
GOPC	CFTR
NCOA4	PPARG
GSK3A	SFPQ
THRAP3	SFPQ
STK39	MAPK14
CDK6	CDKN1A
PKN1	ZAK
CDK8	SMAD3
DAPK1	DAPK1
WNT5A	FZD3
DUSP7	MAPK14
INSR	IRS2
WNT3A	FZD8
NEK9	NEK7
SIRT2	KAT2B
PRKAA1	HDAC7
INSR	SHC1
ACVR1B	SMAD3
EP300	RUNX2
CHEK1	AURKB
GMPS	TP53
AMER1	GSK3B
EGFR	MUC1
RPS6KA3	GSK3A
SMURF2	BMPR2
EFNA5	EPHA2
PRKAA1	EP300
GSK3B	MAP3K4
MAPK8	STK4
SRSF7	NXF1
CDK9	RCHY1
PDPK1	PDHA1
BMPR1A	SMAD1
TTL	TUBA1A
ABL1	MYLK
STK4	HIST1H2BB
CSNK1E	PER1
PTPN9	NSF
GNAT1	ADCY1
BCL2L1	BAD
SKI	SMAD3
PRKAA1	HNF4A
PKN1	PGM1
MTOR	ISCU
EP300	MEF2A
CSNK1E	PER2
BMX	PTK2
NUP214	SMAD3
CHEK2	VHL
MAPK3	SMAD2
MAML1	RBPJ
TGFBR1	SMAD2
CSNK1E	TCF3
PRKCA	HNRNPA1
SMURF2	SMAD5
SGK1	NDRG1
CDK4	SMAD3
EFNA2	EPHA5
IL15	IL15RA
MYLK	CALD1
MAPK8	IRS1
GSK3B	BCL2L12
GSK3B	NFE2L1
MAPK3	CIITA
DLK2	NOTCH1
UIMC1	BRCA1
ABL1	YAP1
MAPK1	RUNX1
UCHL5	SMAD2
MAPK3	STAT3
MTMR4	SMAD2
CDK6	RB1
CDK9	TP53
MAPK8	MCL1
STK3	MOB1A
MAP3K7	MAP3K7
MAPK1	CIITA
FGFR1	CTTN
GNAI3	ADCY1
PPP2CA	MAP3K7
PLK1	BRCA2
PRKCD	TRIM28
HDAC1	FLI1
DYRK1A	TP53
FKBP8	MTOR
NUMA1	TUBB2A
MAPK3	PCYT1A
XPO1	SMAD4
EEF2K	EEF2
MAPKAPK5	TP53
TAB3	MAP3K7
GSK3A	NOTCH1
DHH	PTCH2
GSK3B	NACA
AKT2	GSK3A
PRKCA	GSK3A
MAPK8	JUN
PTPN12	INSR
PLK2	NPM1
NEDD4L	SMAD2
CCNC	NOTCH1
STK3	STK3
CDK1	BRCA1
JAK2	STAT3
MECOM	SMAD3
PICK1	ASIC1
MAPK8	H2AFX
TRIM33	SMAD2
PRKG1	HRH1
RPS6KA5	STAT3
NCOR2	PGR
CRKL	MAP4K1
CDK1	NPM1
SEMA3F	NRP2
MAP3K7	MAP2K3
PKN1	FOXO1
GSK3B	LRP6
EPHA3	CRK
GSK3B	DPYSL3
HDAC1	RELA
MAPK8	PPM1J
PDPK1	SGK2
ERBB4	SHC3
CDK1	RPS3
COPS5	SMAD4
SMAD7	TGFBR1
ABL1	ABI1
PRKAA2	ACACA
SRC	UGT2B7
WWTR1	SMAD2
AKT2	RAF1
IGF1R	IGF1R
EPHA3	SRC
ITCH	SMAD2
ABL1	CEBPB
PICALM	CLTC
PRKAA1	SNAI1
FIP1L1	PAPOLA
NUMA1	TUBA1C
TP53	BAX
WDR83	RAF1
USP7	TP53
CAMKK2	PRKAA1
CDK2	NPM1
TTL	TUBA4A
MAPK8	ITCH
PKN1	ARHGEF2
ABL1	WRN
PIAS3	SMAD3
CAMK2A	CALD1
IGF1R	PDPK1
AURKA	TP53
NOS1	HDAC2
IRF1	IRF8
PRKCB	RAF1
INVS	DVL1
CDK1	BUB1
SRC	PDPK1
MAPK1	MAFA
STK11	TP53
BAD	BCL2
PDPK1	RPS6KB1
GSK3B	PTEN
DTX1	EP300
5NTD_RHIMP	RAC1
RAC1	BAIAP2
GDF6	BMPR1A
TAB1	MAP3K7
PRKACA	DYNLRB1
PLK1	NPM1
NUMA1	TUBA1B
TNFRSF1B	TRAF1
PIK3CB	PIK3CB
MAPK8	MAPK9
CTDNEP1	BMPR1A
CLK1	ABL1
TRAF1	TRAF2
IGF1	IGF1R
MTSS1	RAC1
MAPK8	FOXO4
TJP2	WWTR1
AKT1	CDCA7
PPM1D	TP53
PDPK1	PDPK1
GSK3B	GSK3B
INSR	IRS1
NUAK1	TP53
RAF1	MAP2K1
SMAD7	SMURF2
ILK	PPP1R12A
NCK1	ABL1
MAP3K7	MAP2K6
SRC	WWOX
AKT1	TP53RK
ABL1	MTOR
PIM2	BAD
MAP3K7	MAP3K7
PRKD1	BAD
HRAS	RAF1
GSK3B	NOTCH1
CDK2	RBL2
MYD88	IRAK4
GSK3B	MAFB
BTRC	SMAD3
CAMK2A	CD44
ADAM17	NOTCH1
KAT2B	SMAD3
SRC	ANXA2
RPS6KA3	BAD
ALK	PLCG1
IKBKB	BAD
PDPK1	AKT2
SMURF2	SMAD2
NRP2	VEGFC
SKI	SMAD2
EFNA1	EPHA3
INSR	GRB7
AKT2	EP300
RSPO3	LGR5
CSNK1E	DVL2
AURKB	KIF2C
MAPK3	RAF1
MAPK3	KARS
EP300	H3F3B
CDK5	TLN1
PTPRJ	KDR
KAT6A	RUNX1
TGFBR2	TGFBR1
DUSP4	MAPK8
ERBB3	PIK3CB
SRC	WASF1
CSNK1A1	GSK3B
GSK3B	NEFH
GSK3A	MAFA
CDC25A	RAF1
MAPK8	LAT
EFNA5	EPHA5
HMGB1	HOXB1
MAPK3	SMAD3
MAPK8	AIMP1
CDK4	PELP1
PML	SMAD2
NCOA2	PPARG
ABL1	PARK2
AURKB	CASC5
RSPO2	LGR5
UBR2	RECQL4
IGF1R	IRS1
CDK2	MCM4
PRKAA1	RAF1
WNT5A	ROR1
CDK5	PTK2
CSNK1E	APC
PRDM16	PPARG
CSNK1D	TP53
HMGB1	HOXD9
IGF1R	IRS4
EFNA1	EPHA5
CDK5	TP53
MAPK8	JUND
MAPK1	EP300
CDK1	ERCC6L
SMAD6	MAP3K7
PRKACA	RAF1
PRKAA1	FOXO4
MST1	HIST1H2BB
CHEK1	TP53
CDK2	SMAD3
GSK3B	ROR2
SKIL	SMAD2
PRKAA1	PFKFB2
AURKB	DIAPH2
PRDM16	SKI
NCOR2	SNW1
CDK7	TP53
SRC	PTK2
PRKCZ	MYH10
CSNK2A1	MDC1
ADAM17	MUC1
TGFB1	TGFBR1
CDK1	LMNA
USP9X	SMAD4
FBXW11	SMAD3
PRKAA1	SREBF1
AURKB	YY1
NOG	BMP4
FGF4	FGFR4
HDAC3	HDAC1
CDK1	EZH2
KAT2B	SMAD2
ATM	DAXX
RPS6KA1	RPS6
STK11	MARK3
EPHA2	SHC1
ATR	XPC
TGFBR2	PIK3R2
ATM	BRCA1
HMGB1	HOXD10
MAP3K5	DAXX
MAP3K7	NFKBIB
PDPK1	SGK3
CDK1	PIK3C2A
WSB1	HIPK2
ABL1	ABL1
AKT1	RAF1
BTK	PLCG2
SGK1	NDRG2
EID2	SMAD3
VAV2	RAC1
PTPRH	INSR
MAPK8	KRT8
BTRC	PDCD4
PALB2	POLH
PAK1	RAF1
MAPK14	SMAD3
MAPK8	BCL2
RPS6KA2	BAD
SMAD1	SMAD4
MAPK3	MAZ
RAF1	BAD
INS	INSR
CAMK2A	SMAD2
PTPN1	IGF1R
DAPK1	CAMKK2
MAPK1	RPS3
MAP4K4	MAP3K7
MDM2	TP53
CAMK2A	GFPT1
RYBP	ABL1
AURKB	VIM
HDAC2	CCND1
EP300	SMAD1
PLK1	ERCC6L
AURKB	MAPRE3
PRKAA2	RPTOR
GSK3B	EIF4EBP1
BAD	BCL2L2
MAPK1	ERF
ARRB2	KIF3A
PDPK1	PRKCQ
KRAS	PIK3CA
EP300	MAML1
RASGEF1C	KRAS
NUAK1	PPP1R12A
HDAC6	SRSF2
SKI	SMAD4
BRCA1	RBBP8
PRKACA	RAF1
PTPRB	ALK
SMURF1	TGFBR1
MDC1	RNF8
PRKCG	RAF1
PTK2	PIK3R1
MAML1	HIST1H3J
AURKB	RACGAP1
NDRG1	RAB4A
ABL1	RAD51
CCL25	CCR9
TRAF6	MAP3K7
MET	PTK2
GSK3B	NR1D1
NUMA1	TUBA1A
KPNA3	NOTCH1
KRAS	BRAF
EP300	PLAGL2
USP6	ARF6
PRKACA	LASP1
TJP2	YAP1
PTPN9	INSR
ABL1	LASP1
MAPK1	ERF
ABL1	GPX1
RTN4	LINGO1
SKI	EP300
AKT1	PDCD4
GSK3B	APC
CTNNB1	EP300
GSK3B	MNX1
GSK3A	CAMKK2
BRSK2	PRKAA1
NUMA1	TUBA3D
PCSK7	KHSRP
GPC4	WNT5A
PRKD1	DLC1
TRIM33	SMAD3
GSK3B	CRMP1
ERBB2	ERBB4
TGFB2	TGFBR1
MAP2K4	MAPK8
SPP1	ITGAV
NR2E3	NR1D1
CDK2	NPM1
CDK5	STAT3
HOOK3	MSR1
CDON	ABL1
GSK3A	MAFB
SOS1	KRAS
PRKAA1	RPTOR
ERBB2	SHC1
STMN1	TTL
EP300	RELA
CTNNB1	LEF1
AKT1	HSPB1
MAPK1	SMAD4
PLRG1	HNRNPM
CSNK2A1	HDAC1
HNF1B	CREB1
RAF1	MAP2K2
KPNB1	SMAD3
WWTR1	SMAD3
AURKB	BIRC5
CAMK2A	RCHY1
WWP1	TGFBR1
DUSP7	GHR
TAB2	MAP3K7
NUMA1	TUBA4A
TGFB3	TGFBR2
TIAM1	RAC1
ABL1	VAV1
ABL1	CASP9
CAMK2B	PRKAA1
WNT5A	FZD6
RPS6KB1	PDCD4
CSNK2A1	MAZ
NEDD4L	SMAD3
PDPK1	PKN1
MAPK1	SMAD2
RET	PTK2
MAPK1	SMAD2
FN1	ITGB1
PRKAA1	FOXO3
RAC1	USP6
ABL1	NCK1
EP300	TP53
GSK3A	GSK3A
STK3	SAV1
CASP6	LMNA
PTK2B	PTK2
EGF	ERBB2
STK3	LATS2
MAML1	NOTCH1
RHEB	FKBP8
GSK3B	HSF1
FRAT1	GSK3B
FGR	PTK2
SIAH1	NUMB
PTPRF	DAPK1
EIF2AK2	TP53
EP300	KPNA2
TTL	TUBA8
EIF2AK3	EIF2S1
CDK2	TP53
CNKSR2	RAF1
AKT1	GSK3A
DAXX	FAS
PTPN2	INSR
PIAS4	SMAD4
HMGB1	HOXD11
TIRAP	MYD88
PKN1	MAPT
RANBP3	SMAD3
TTL	TUBA1B
POU2F1	MYH10
GSK3B	PRKCE
AKT3	HSPB1
MAPK1	GSK3B
MAPK10	TP53
SIAH1	SNCAIP
PSMA5	XBP1
ABL1	SPTLC1
PRKAA1	HDAC5
CDK1	PLEC
PTPRJ	PIK3R1
INSR	INSR
RFX1	ABL1
WWTR1	SMAD2
ERBB4	PIK3CB
PTN	ALK
DVL3	RAC1
STK3	ABL1
NLK	STAT3
ABL1	MDM2
USP9X	SMAD4
TGFBR2	TGFBR2
TGFBR2	TGFBR2
GSK3B	MAPT
CHEK1	RAD51
PTPN11	PTK2
TXK	CTLA4
HIPK2	CTBP1
SHC3	GRB2
CTNNB1	TCF7L2
MAPK3	GSK3B
CDK2	MCM3
INSR	INSR
CDK8	SMAD3
PRKAA1	GBF1
CBL	ERBB2
PDPK1	AKT2
AURKB	TP53
RXRA	PPARG
EFNA4	EPHA5
SMURF1	SMAD4
NUP214	SMAD4
IER3	PPP2R5C
PDPK1	PRKCZ
MAPK8	BCL2
ABL1	ABL2
PRKAA1	EEF2K
MAPK9	SFN
PRKCG	GSK3A
MAML1	HIST4H4
PDPK1	AKT3
SMAD2	SMAD2
CSNK2A1	MYH9
CDK2	SMAD3
FANCM	TOPBP1
RASSF1	STK3
SKIL	SMAD4
PAK4	PAK4
WNT5A	FZD2
MAML1	MEF2C
PIK3R1	PIK3CB
EGFR	STAT3
C1D	NR1D1
MAPK3	FGFR1
FGFR4	FGFR4
MTMR4	SMAD3
ATR	TP53
STK3	MOB1B
RIN1	KRAS
AKT1	EP300
TRAF2	MAP3K7
ABL1	DDX5
FGF1	FGFR1
ABL1	CAT
CSF1	CSF3R
HIPK2	PML
ADAM17	TNF
NRG1	ERBB2
MAPK1	DAPK1
TLR4	TICAM2
TSC1	RHEB
PKNOX1	PBX1
MAPK8IP3	MAPK8
TFG	SEC16B
FNTA	KRAS
PIM1	RPS19
SEMA3C	NRP2
ATM	BUB1
GRK5	TP53
HIPK2	TP53
PKNOX1	HOXB1
PRKACA	BAD
LCK	CD247
GSK3B	MAPK14
AKT1	GSK3B
MAPK10	SFN
ATG16L1	CLTC
PHLPP1	RAF1
PRKAB1	RPTOR
PRSS21	RAD21
ABL1	MDM2
MAPK1	IL16
GSK3B	ARNTL
PIAS3	STAT3
HDAC1	CEBPA
MAPK8	APLP2
GSK3B	FBXO4
GSK3B	EIF2B1
GSK3B	EIF2B2
TGFB1	TGFBR2
NUMB	TP53
PTK2	ACTN4
DAPK3	RPL13A
TP53	BCL2
SRC	IGF1R
SMAD5	SMAD4
DNM2	MYO1C
PIAS1	SMAD4
KAT2A	SMAD2
SIRT1	TP53
STK3	LATS1
MAPK8	PPARG
EP300	MEF2C
NUMA1	TUBG1
SMURF2	SMAD7
AURKB	ATM
GSK3B	EIF4EBP1
PPP2CA	ICK
CAMKK1	PRKAA1
PKM	STAT3
JAK1	STAT3
SMURF2	SMAD9
GSK3B	HDAC4
SAV1	STK3
RPS6KA1	FLNA
STK3	NEK2
GSK3B	GYS1
ATM	MDC1
CDK9	SMAD3
PPM1A	SMAD3
RRAGD	RPTOR
RAD1	TOPBP1
INSR	IRS4
CDK1	RUNX1
ABL1	ATR
CAMK4	HNRNPL
MAPK8	MAPK8IP1
ROR2	MAPK8
EGFR	ERBB2
PRKCA	RAF1
HIPK2	HMGA1
SMAD6	SMAD3
PTK2	ACTN4
GSK3B	DCX
SMARCAD1	HDAC1
ATM	KHSRP
GSK3B	KLF5
GSK3B	BORA
GNAI2	ADCY1
ARHGEF25	RAC1
ABL1	NCOA3
PAK1	BAD
ERBB2	ESR1
DNM2	GJB2
CDK9	SUPT5H
SEMA3A	NRP1
PKNOX1	HOXA1
PML	SMAD3
EIF3I	TGFBR2
GSK3A	TSC2
MAPK1	PPARG
RIPK2	RIPK2
MEF2A	MYH10
KAT6A	TP53
EP300	FLI1
PTPRJ	RET
RAF1	STK4
SKP2	SMAD4
EPHA2	EPHA2
EFNB1	EPHB4
AKT1	ZYX
KRAS	TCF3
AURKB	PLEKHG6
PTPN6	INSR
ANGPT2	TEK
NCOR2	BHLHE41
GSK3B	NEB
NCBP1	IRF8
PTPRJ	MET
ABL1	EPHB2
PRKCH	GSK3B
TP53	BAK1
NUMA1	TUBB4B
ANGPT4	TEK
CDK6	PRDX1
AKT2	HSPB1
PIM1	MARK3
TAF1	TP53
GSK3B	HIST1H1B
ABL1	PDGFRB
WNK1	OXSR1
PRKCB	GSK3A
RPS6KA1	MITF
JAK2	STAT4
PTPN1	PTK2
SMURF2	TGFBR2
MEF2D	MYH10
MAPK8	BCL2L1
SMARCAD1	TRIM28
GSK3B	MAFA
INSR	CALM3
CSNK1E	EIF4EBP1
SP2	IRF1
PRKCH	GSK3A
MTOR	STAT3
SMARCC1	SMARCE1
TUBB	SMAD3
MAPK14	FGFR1
TOPORS	TP53
MAPK1	GSK3B
GSK3B	MAML1
SRC	KCNJ1
RXRB	PPARG
RPS6KA1	RPTOR
RAF1	STK3
TGFBR2	PARD6A
MAPK8	BCL2L11
PPM1A	SMAD2
RND1	MAPK8
CNKSR1	RAF1
LTK	CBL
CSNK1E	YAP1
CDK11B	EIF3F
PRKAA1	KPNA2
PCSK7	CEBPA
GSK3B	NFATC2
5NTD_RHIMP	KRAS
ABL1	PLSCR1
PRKAA1	RAF1
RABGEF1	RAB5A
ALK	SHC3
MYC	SMAD3
GNAS	ADCY1
PPP1R15A	PPP1CC
RAF1	MAP3K5
BUB1	PLK1
HNF1B	ATF1
THBS2	CD47
PKN1	MAPK14
KAT5	SRSF2
FAM175A	BRCA1
PDPK1	RPS6KB2
NOG	BMPR1A
PRKAA1	TP53
PRKAA1	FOXO1
ICAM1	ITGAX
PRKACA	PRKAA1
PTPN12	PTK2
FLNA	MAP2K4
GSK3B	MAFB
SIRT1	EP300
MAPK1	SMAD3
ARRB1	KIF3A
PKN1	MARCKS
RPS6KB1	RPS6
AURKB	CKAP2
FGF2	FGFR4
HSP90AA1	PPP5C
PTPN1	ABL1
MAPK1	BAD
SKIL	SMAD2
CDK2	RUNX1
BMPR2	BMPR1A
GSK3B	CDKN1A
CSNK1E	CTNND1
ERBB3	SHC3
RPS6KA1	BAD
STK4	ABL1
ANGPT1	TEK
CDC7	MCM4
ACVR1B	SMAD2
GRB2	ABL1
TEK	PIK3R1
PRKAA1	CRY1
GSK3B	NR3C1
TTK	HSPA9
SRC	TGFBR2
SMURF2	TGFBR1
CSNK2A1	EIF2S2
PRKACA	TPH2
EFNA3	EPHA5
TAOK3	STK3
PRKCI	BAD
PRKCA	CALD1
PRKACA	HRH1
TRIM24	TP53
CDK11A	CDK11B
ABL1	PSMA7
BMP4	BMPR2
PPP6C	MAP3K7
CDK2	MYBL2
MAPK3	SMAD2
MAPK14	ADAM17
GSK3B	HNRNPD
CSNK1D	LEF1
MAPK8	BCL2L11
ANGPT1	TIE1
WNT3A	RYK
ATM	DCLRE1C
SMAD3	SMAD3
BNIP3	RHEB
PRKACA	MYOM2
INS	INSR
CBL	INSR
PAK4	CTNNB1
CSNK2A1	MME
PIK3AP1	PIK3CB
LTK	PIK3CG

## Sheet: Sheet3
Ovarian cancer protein-protein interaction networks
RET	GRB7
PLK1	KIZ
NMBR	GNA13
SRC	TNS3
MAPK3	PLA2G4A
MAPK3	TOB1
ICK	ICK
BORA	PLK1
MAPK3	SMAD4
JUN	SMAD4
LCK	PTEN
PRKCD	MUC1
PTPRJ	MAPK3
EGFR	CALM3
WNT7A	FZD3
PRKCA	BCL2
CDK1	NCOA3
PCM1	PCNT
CDH1	ITGB7
AURKA	BRCA1
AKT1	NCF1
DDR2	SHC1
CHEK1	TLK1
NTRK1	PLCG1
DUSP3	MAPK3
CSNK2A1	SPIB
LRRK2	MSN
KSR1	RAF1
DDX5	TP53
AURKA	MAPRE3
PTPRB	INSR
ROCK1	PTEN
CASP3	AKT1
PRL	PRLR
PRKAA1	NOS3
CDK2	CEBPB
SMURF1	BMPR1A
CDK1	ERF
RPS6KB1	ESR1
MTOR	EIF4EBP3
PLK1	VIM
BMP7	ACVR2A
BMP4	BMP4
TP53	NFKB2
FGF1	FGFR1
PRKCB	CHAT
AURKA	PARD3
MAPK1	FGFR1
GH1	PRLR
DFFA	DFFB
STK11	MARK1
AURKA	TP53
PRKCA	KIT
AURKB	INCENP
PALB2	RAD51
EGFR	ERBB3
CDK20	ICK
NONO	TOP1
MAPK3	LRP6
PPP2CB	MYC
PTPN2	MET
ABL1	RAD51
NTRK1	ABL1
TOPORS	TP53
MAPK3	TWIST1
FOXO3	RBL2
MAPK3	TH
GRB2	SOS2
PLK1	TP73
AKT2	BAD
CREBBP	STAT2
PRKG2	HSPB1
AKT1	BAD
PHLPP2	AKT1
MAPK3	MCL1
CASP8	BID
ABL1	APBB1
PLK1	FBXO5
TSHB	TSHR
COL1A1	DDR1
AKT2	SH3RF1
CHEK2	TP53
CSNK1D	NCOA3
AKT1	TBC1D4
NCOR2	AR
CHEK2	KIT
EGFR	SHC1
AKT1	TTC3
KRAS	RAF1
PSENEN	RYK
RAD9A	TOPBP1
ERBB2	PLCG1
AKT1	HK1
TNKS2	AXIN1
ACVR1	SMAD5
MAPK3	STAT5A
MAPK3	ETS1
MDM2	NUMB
CDC42BPA	LIMK2
AKT3	CASP9
CDC25A	MAPK3
AKT1	YBX1
PTPN2	FYN
AKT1	PPP1CA
RHEB	MTOR
EGFR	SHC1
FGFR1	BCAR1
TCL1A	AKT3
LRRK2	DVL3
GRB2	MAP4K1
PTPRF	FYN
AURKA	AR
MAPK3	CDKN1B
MAPK3	CIC
CDK1	BCL2
STK11	MARK2
MTCP1	AKT3
EGFR	SHC3
MAPK8	RXRA
TAOK2	STK3
BMP10	BMPR1A
ERBB3	PIK3CD
MAST1	PTEN
RASSF6	STK3
MAPK9	JUN
TCL1A	AKT1
PLK1	CCNB1
AKT1	STK3
AKT1	HTRA2
AKT1	MAP3K5
AURKA	CETN2
RIN1	EGFR
PLK1	CDC25C
PLK1	TRIOBP
MDM4	MDM2
AKT1	MXD1
ANGPTL1	TEK
PRKCA	EGFR
MAPK3	SPHK1
PTEN	AKT1
TCL1B	AKT2
PLK2	SNCB
MAPK3	THRB
JDP2	JUN
PLK1	CEP55
AURKA	MAP9
EGFR	STAT5B
BCAR1	SMAD3
INSR	PTPN6
POU4F1	ESR1
DAPK1	MAPK1
PRKAA2	SREBF1
FGFR2	FRS2
CDK2	SF3B1
CDK1	BUB1B
CDK7	ESR1
ADIPOQ	ADIPOR1
AKT1	PIKFYVE
ATR	NBN
AKT1	EIF4B
BMP7	BMP7
GRN	TNFRSF1A
PTK6	KHDRBS1
CEBPE	CEBPG
CHUK	NCOR2
MAPK3	CEBPA
ABL1	ESR1
LPAR3	GNAQ
CSNK2A1	TOP2A
GRB2	CBL
MAPK3	PDE4D
BCL2L11	BCL2
SRC	MUC1
TBK1	AKT1
AKT2	PPARGC1A
CASP3	PARP1
FBXO11	TP53
PHLPP2	PRKCB
MAPK3	RXRA
MINK1	KCNH2
STK11	PRKAA1
WNK1	STK39
INHA	TGFBR3
MYLK	MYL6B
MAP4K3	PRKCQ
SFRP1	WNT4
DUSP26	TP53
BID	BCL2L1
MAPK3	PLCB1
TEK	TEK
ABL1	STK3
MAPK3	NCF1
MRE11A	NBN
PRKCD	NR2F6
PPP1CA	AURKA
MAPK3	NOS2
IL6ST	JAK2
CSNK1A1	HNRNPC
PRKCZ	ADD1
CDK4	BRCA1
TP53RK	TP53
MAPK3	ATF2
IKBKE	ESR1
LCK	PLCG2
BRCA2	POLH
CSF1R	CSF1R
GPI	AMFR
MAPK3	MKNK1
PTK6	AKT1
HCK	HCK
MAPK3	PTTG1
MAPK3	POU5F1
TCL1A	AKT2
GRB7	RND1
PRKAA2	INSR
MAPK3	ARHGEF2
WIF1	WNT8A
IRF9	STAT2
MAPK3	HSF1
WNT7A	LRP6
ERBB2	EGFR
IRS1	PIK3CB
SRC	EGFR
MAPK3	LIFR
SRC	BDKRB2
HSP90AA1	NOS3
PTK2	RET
DAPK1	BECN1
MTCH2	BID
AKT1	MDM2
SIRT7	TP53
ERBB2	DOCK7
FGFR1	FRS2
LRIG1	EGFR
AKT1	KHSRP
EGFR	STAT1
MYLK	MYL9
MAPK13	TP53
FBXW7	NOTCH4
VHL	HIF1A
SNW1	NOTCH1
TTK	CHEK2
NR1I2	RXRA
STK11	STK11
PEBP1	RAF1
GSK3B	ESR1
PTK2	ACTN1
MAPK8	HNRNPK
ERBB2	SHC3
RARG	RXRA
GSK3A	JUN
PRKCA	RAF1
AKT1	FOXO4
CSNK2A1	JUN
PRKCB	LASP1
FGFR1	LDHA
PTK2	PTK2
SMURF2	BMPR1A
NKD1	DVL3
PDK1	AKT1
AKT1	VIM
PTPRF	PLCG1
RAD50	MRE11A
CDK1	UBA1
AKT1	MST1R
NTRK1	SH2B1
MAP3K5	MAP3K5
SRC	KIT
AKT2	STK3
MAPK1	BCL2
MTOR	AKT1S1
PRKAA2	IKBKB
ERBB2	CDK1
AKT2	CREB1
MAPKAPK2	MDM2
GRB10	INSR
CBL	EGFR
MTOR	RPS6KB1
CHEK1	H3F3B
CSNK2A1	AKT1
DUSP1	MAPK3
LRIG1	ERBB3
TTK	TP53
AURKA	RASSF1
TNK2	SNX9
PRKCB	NCF1
TP53	RPS6KA1
MAPK1	PTTG1
AKT1	PPARGC1A
PTK6	ARHGAP5
EFNB1	EPHB1
IGF2	INSR
HOXA9	MEIS1
RPS6KB1	MTOR
MAPK3	ABI1
LEP	LEPR
AKT1	VCP
STK11	PTEN
TEK	SHC1
PCM1	CETN1
MAPKAPK5	DNAJB1
MAPK3	BAZ1B
AKT1	YAP1
PRKCE	FGFR1
PLK1	MAP9
AKT1	MTOR
WDR83	MAPK3
NMBR	GNAQ
PRKCA	EWSR1
STK11	STK11
ULK1	PRKAA1
TP53	BIRC5
PPP2CB	MDM2
ATM	STK11
CRTC2	AKT1
MAPK3	TSC2
PTPRJ	INSR
AURKA	FADD
PTGER3	GNG12
MAPK1	STK11
CUL3	HSF2
PRKACA	APOBEC3G
LRIG1	ERBB2
LRRK2	LRRK2
FGFR1	SYNCRIP
GSK3B	EIF2B4
CDC73	CTNNB1
MDM2	NOTCH1
MAPK3	E2F1
MAPK3	RPS3
PTPN2	STAT1
S1PR3	GNA13
EGFR	STAT5A
SGK1	FBXW7
PCM1	NIN
DAPK1	TP53
MAP2K1	MAPK3
STK11	NUAK2
SKIL	SMAD5
KITLG	KIT
RET	AKT1
PRKCD	LIMK2
CASP7	PARP1
PTPN6	EGFR
PTPN22	CD247
PRKAA2	ULK1
MAPK3	JUND
NRAS	RAF1
PPP1CA	AKT1
NCOR2	SPEN
MAPK3	PML
MAP3K7	KSR1
AKT1	AKT1S1
PLK1	ATXN10
CHEK2	PPP2R5C
GRB2	GAB1
PLK1	WEE1
GRB2	GAB2
WNK1	SLC12A6
AKT1	HNRNPA1
PPM1D	CHEK1
Mapk14	FOXO3
PLK1	CDC6
JAK1	STAT2
MAPK3	BAD
GSK3B	CEBPB
ATM	CHEK2
IFNL2	IL10RB
JAK2	GAB2
PLK3	JUN
MAPK3	CIITA
PRKCB	ILF3
PLK1	BIRC5
SH2B2	INSR
BMPR1A	BMPR1B
SNW1	NCOR2
BMP7	ACTR2
WNT4	LRP6
PDGFRB	PTK2
PTPN6	KIT
MTOR	RPS6KB1
CSNK1D	MDM2
RAG1	MTOR
ULK1	GABARAP
SHPRH	PCNA
ERBB2	ERBB2
TP53	BCL2L1
MAPK10	JUN
MAPK3	NCOA1
JAK2	STAT1
MAPK3	H3F3B
CDKN2A	TP53
PRKG1	HSPB1
MAPK14	ESR1
CDK1	ECT2
AKT2	MAP3K5
PHLPP2	AKT3
AKT2	HTRA2
MAPKAPK2	HSPB1
PTPN13	INSR
PLK1	OPTN
PLK1	NUDC
AKT1	PTPN1
MAPK3	RPS6KA3
PRKAA1	ULK1
MAP3K5	MAP2K7
FGF5	FGFR2
FGFR2	GRB2
RXRA	PPARA
ULK1	PRKAA2
PIK3C3	PTEN
PALB2	BRCA2
NCOA2	RXRA
ESR1	PIK3R1
LCK	MAPK3
LRIG1	CBL
RYK	DVL2
AKT1	XIAP
ATM	TP53
PTPN12	BCAR1
FGF5	FGFR1
BCR/ABL fusion	GRB2
CDK1	TP53
TTL	TUBA1C
FGFR1	FGFR1
FAS	MAP3K5
MAPK3	CASP9
PLK1	TPT1
AKT2	KHSRP
FBXW11	SKP1
PLK1	RACGAP1
CAMK2G	NCOR2
MAPK1	EGFR
PRKCD	HNRNPK
INCENP	AURKB
AKT1	CHUK
AKT1	SMAD3
GPER1	GNAQ
KMT2D	ESR1
PRKCD	PA2G4
MAPK14	TP53
HOXD12	MEIS1
MAPK11	TP53
AKT1	CDKN1B
MAPK11	EGFR
MAPK3	NUP50
PRKCZ	MARK3
PRKACA	ESR1
ERBB3	PIK3CG
ESR1	ESR2
MAPK3	FOS
EGFR	PTK2
AURKB	NINL
UBE2I	ETV5
ATR	MDM2
NAN1	JUN
ATR	BRCA1
LPAR3	GNAI1
CDK2	BRCA1
ZAK	ZAK
MAPK14	FOXO3
IFNL1	IL10RB
PLK3	TOP2A
MAPK1	JAK2
RAD50	BRCA1
PRKCZ	STK11
PLK1	PINX1
MAPK3	MKL1
DVL1	JUN
CSNK2A1	HNRNPC
STK11	NUAK1
AKT1	DLX5
SKP1	CUL1
BRAF	MAP2K1
AKT1	DNMT1
KAT2A	SMAD3
LRRK2	LRRK2
AKT2	FOXO4
RYK	DVL3
LRRK2	MAPT
MUTYH	TOPBP1
MAPK3	SYN3
DAXX	MAP3K5
LPAR2	GNAI1
RAF1	RAF1
MTOR	MTOR
STK11	MELK
CHEK1	CDC7
AKT3	TBX3
PDPK1	AKT1
BMPR1A	BMPR2
TGM2	HIST1H3J
MTCP1	AKT1
AREGB	ERBB2
ARFGAP1	LRRK2
SFPQ	TOP1
PAK1	PA2G4
TOPBP1	ATRIP
PTPRZ1	ALK
PRKACG	NOS3
AKT1	WNK1
MAPK1	RAF1
MAPK3	THRB
AKT2	TSC2
PRKAA2	PLD1
CDK8	SMAD1
PRKACA	ETV5
WNK1	WNK1
VRK1	TP53
HCK	ELMO1
LRRK2	SH3GL1
MAPK3	MAPKAPK2
NTRK1	NTRK1
MAPK3	IRS1
AKT1	BAX
PPP2CA	FOXO3
PLK1	CHEK2
GSK3B	JUN
PPP2CA	AKT1
RPS6KB1	HSPB1
CSNK2A1	ESR1
PPM1D	MDM2
CDKN2AIP	TP53
EGF	EGFR
IL10RB	TYK2
LCK	ESR1
PRKCB	RPS6KB2
MTOR	MTOR
EGFR	HGS
ICK	RPTOR
HOXD9	MEIS1
NBN	ATM
MELK	MELK
CSNK2A1	ESR1
AKT3	AGO2
POFUT1	NOTCH1
H2AFX	NBN
PLK2	CENPJ
PTPN2	WASL
PPP5C	MAP3K5
MAPK3	CAD
CSNK2A1	CBX1
SMO	GNAT2
AKT2	BRAF
PLK1	DVL2
PRKCD	TP53
RPS6KA3	ESR1
RPS6KA1	ESR1
SHC1	GRB2
HCK	BCR/ABL fusion
FGFR1	PDK1
DAXX	MDM2
JAK2	STAM
DAPK3	MDM2
AKT2	AKT1S1
CDK8	SMAD1
STUB1	SMAD5
AKT1	GATA2
BARD1	BRCA1
SRC	RAF1
MAPK3	CALD1
PRKACA	ERBB2
PKN1	RAF1
CDK12	POLR2A
VAV2	EGFR
STK11	BRSK1
MELK	CDC25B
EGFR	VAV2
PPP1CA	MAPK3
PRKAG1	PRKAA2
ABL1	DDB2
DUSP5	MAPK3
LPAR2	GNA12
MAP4K3	MAP4K3
NRG1	ERBB3
MAPK1	TP53
S1PR3	GNAI1
ATR	CHEK2
NMBR	GNA12
AKT1	AR
BMPR1A	SMAD5
PTEN	STAT5A
ERBB2	GRB2
HGF	MET
SRC	MYLK
MTCP1	AKT2
CBL	LRIG1
SOCS1	JAK3
EGFR	GAB1
FLT4	FLT4
EGFR	STAT3
PRKCA	ADD1
MDM2	MDM4
XBP1	XBP1
FOXC1	RBPJ
CDK1	ECT2
PKN1	EGFR
PSMA6	XBP1
CAMK2A	NCOR2
PIM1	FOXO3
SET	PPP2CB
ALK	STAT3
MAPK3	PPARG
AKT1	TAL1
PAK2	JUN
CDK1	NUP98
PTK6	BCAR1
CSF1	CSF2RA
MDM2	EP300
AREGB	EGFR
PTPN2	GJA1
PAK1	ESR1
EGFR	HDAC6
IL21R	JAK3
JAK2	EZH2
ABL1	EGFR
PTPN2	FKBP4
AKT1	CTNNB1
CHEK2	MDM4
PLK1	TERF1
ALK	SHC1
PTPN1	INSR
AKT1	BRCA1
RELA	JUN
TNF	PIK3CB
SRC	PTEN
DYRK1A	FOXO3
CDK1	INCENP
AATK	CDK5R1
EGFR	PLCG1
CDC5L	HNRNPM
AKT1	EZH2
HSPG2	PTPRS
TAOK1	STK3
PTPN2	SRC
MIB1	RYK
PLK3	TP53
PLK1	RAP1GAP
SMG1	TP53
PPP2CA	RAF1
ROCK1	LIMK2
PLK1	RAN
CCNY	CDK14
MAP2K2	MAPK3
PTPN11	EGFR
NR2F1	RXRA
MAPK3	IL16
DUSP7	MAPK1
ULK1	PRKAG3
ULK1	AMBRA1
PRKDC	TP53
MDM2	CDKN2AIP
AKT1	FOXO1
STK17A	TP53
HRAS	BRAF
MAPKAPK2	PLK1
CDK1	PTTG1
PRKCB	NFE2L2
CHEK2	RB1
AKT3	BAD
RPA2	NBN
EGFR	GRB2
APPL1	STK11
ERBB2	ERBB3
HOXD11	MEIS1
2016-09-09	ARHGEF18
ULK1	ATG13
CHEK1	CDC25A
AKT1	NR4A1
CBLC	LRIG1
AKT1	PFKFB2
DYRK2	TP53
MAML1	TP53
EGFR	PTPN1
MAPK3	RPTOR
AKT1	MDM4
TTF2	CDC5L
CHEK2	BRCA1
MAPK3	RAF1
MAPK8	TP53
MTOR	ATG13
CDK2	CHEK1
PTPN2	STAT3
LPAR3	GNA12
NCOA1	ESR1
THEM4	AKT1
MDC1	NBN
STK11	SIK3
PRKCB	STMN1
PRKCB	ORAI1
DAPK1	MAP1B
FYN	MED28
FGF4	FGFR2
SRC	DDR2
TRIM28	MDM2
PLK1	KAT7
PRKDC	HNRNPU
ERBB2	ERBB2
MAPK3	MBP
CAMK2A	PTK2
PDPK1	PRKCB
ANGPTL1	TEK
FGF2	FGFR2
RPS6KA1	STK11
MAPK3	RPS6KA5
PRKACA	RXRA
DVL1P1	PRKCB
AKT2	POU5F1
KRAS	PIK3CB
AKT1	ALYREF
FGFR1	FGFR1
ROR1	SRC
PRKAA2	PPP1R12C
AKT3	STK3
PAK3	RAF1
TNFSF13	TNFRSF13B
LRRK2	SH3GL2
MAML1	CDK8
AXIN1	BMPR1A
MTOR	RPTOR
PRKCB	IBTK
RYK	DVL1
IL31RA	JAK2
USP7	MDM2
AKT2	CDKN1A
PTK6	STAT5B
MAPK1	ESR1
MAPK14	BCL2
CDK1	DNMT1
GSK3B	SFPQ
AMHR2	ACVR1
MAPK3	TFCP2
PAK4	RAN
PPP2CA	STK3
MTOR	EIF4EBP1
ROCK1	ADD1
EDN1	EDNRA
SMURF1	SMAD5
DAPK3	TP53
MAPK3	SREBF1
PTPN2	JAK3
MAPK3	FOXO3
MAST2	PTEN
ALK	SFPQ
MAPK3	SMAD2
CDK2	DNMT1
NRAS	PIK3CB
FGF18	FGFR2
PPP2CA	EEF2
MAPK3	NR3C1
AKT1	TSC2
MAPK3	SULT4A1
RCOR1	REST
PRKACA	NOS3
MAPK3	SOS1
AKT1	CASP9
AKT1	COPS6
GNG12	PIK3CA
STK11	SIK1
PTPRF	FYN
GSK3B	JUN
MAPK3	GTF2I
AKT1	PEA15
ITGB4	PIK3CB
JAK3	JAK3
PAK1	PLK1
MAPK9	TP53
AKT2	GSK3B
FGF3	FGFR2
PLK1	YY1
AKT1	ADRB2
MAPK3	HDAC6
MAPK3	JUN
HRAS	PIK3CB
AGTR1	GNG12
NPPA	NPR1
PSMA7	XBP1
TP53BP2	TP53
NMB	NMBR
DAPK3	DAPK3
PRKCB	TNNI3
FGF10	FGFR2
MAPK1	PARP1
CSNK2A1	STX1A
GPER1	EGFR
CDK8	NOTCH1
MAPK3	PPP2R5C
FER	AR
PLK1	GTSE1
TCEA1	UBR5
PTPRF	INSR
PRMT1	CNBP
SLX4	ERCC4
MAPK3	ADAM17
MAPK3	TP53
PLK1	IKBKB
BAD	TP53
PRKAA1	FOXO3
TGFA	EGFR
CHUK	FOXO3
STAT2	STAT1
GSK3A	SFPQ
THRAP3	SFPQ
EGFR	GSTP1
PTPN12	JAK2
STK4	MOB1A
PKN1	ZAK
CDK8	SMAD3
DAPK1	DAPK1
PLK1	MDM2
PIK3CA	AKT1
DUSP7	MAPK14
INSR	IRS2
CHEK1	NFKB1
NEK9	NEK7
INSR	SHC1
NME1	KSR1
ULK1	RB1CC1
PTPN22	CBL
MAPK3	RPS6KB1
MAPK3	LAT
HRAS	BRAF
CHEK1	AURKB
AKT1	FOXO1
MYOD1	VEGFA
PTPN11	MAP3K5
IL2RG	JAK3
GMPS	TP53
EGFR	MUC1
LRRK2	AKT1
JAK3	SIGLEC10
SGK1	FOXO3
BMPR1A	SMAD1
CBLB	GRB2
ABL1	MYLK
WHSC1	AR
CDH1	LRP6
AKT2	MDM2
MAPK3	ARRB1
SRC	ESR1
MTOR	ISCU
PPP2R1A	PPP2CB
RPA2	MRE11A
BMX	PTK2
CHEK2	VHL
MAPK3	SMAD2
CHEK1	MDM4
PLK1	PLEKHG6
RLN2	RXFP1
AKT1	NUAK1
CSNK2A1	SLK
CGA	TSHR
SMURF2	SMAD5
ATM	FBXO31
MYLK	CALD1
HCK	HCK
HCK	RAPGEF1
RYK	FZD8
PRKACA	LRRK2
TNFSF13	TNFRSF17
CDK1	CHEK1
MAPK3	CIITA
NACC1	ZBTB14
MAP3K5	MAP2K6
CHEK1	FANCD2
UIMC1	BRCA1
JAK2	STAT5A
MAPK3	STAT3
PTK6	PTK6
BRAF	MAP2K1
PLK1	NINL
CDK9	TP53
PCM1	CETN2
STK3	MOB1A
FGFR1	CTTN
AKT1	METTL1
AKT1	SH3RF1
STK11	PAK1
AKT2	ANKRD2
PRKCD	TRIM28
PLK1	BRCA2
TLX1	PPP2CB
DYRK1A	TP53
FKBP8	MTOR
MAPK3	PCYT1A
MAP2K4	RXRA
POU4F2	ESR1
EEF2K	EEF2
MAPKAPK5	TP53
JAK3	STAT5A
AKT2	GSK3A
MAPK8	JUN
PTPN12	INSR
PRKAA2	TSC2
PRKCD	ENOX2
PLK2	NPM1
MAPK3	RPS6KA4
NUDT3	AKT2
MAP3K5	MAP2K3
LPAR3	GNA13
JUN	TCF4
STK3	STK3
MAPK1	CEBPB
MOB1A	LATS2
CDK1	BRCA1
MOB1A	LATS1
JAK2	STAT3
PTPRF	AKT1
RXRA	PPARD
PTPRC	JAK3
AKT1	PHB2
MTOR	IRS1
STK11	SIK2
LRIG1	ERBB4
PRKCA	EGLN2
CSF1R	CSF1R
PLK1	ANAPC1
NCOR2	PGR
SRC	BCAR1
PTPN1	JAK2
VEGFA	FLT1
AKT1	MAP2K4
PRMT1	TAF15
AKT1	GAB2
PLK1	PIN1
MAPK3	MYL1
PTPN1	AKT1
AKT1	POU5F1
PLK1	CLSPN
PLK1	FADD
AKT1	SP7
VEGFC	FLT4
ULK2	PRKAA2
NR0B2	ESR1
AURKA	PIN1
CHUK	NCOA3
PRKAA2	ACACA
MAPK3	PGR
IKBKB	FOXO3
EGFR	STAT1
ROCK1	MYLK
WNT7A	LRP5
AKT2	PTPN1
RAG2	MTOR
PRKAA2	CRTC2
JAK1	JAK3
AKT2	RAF1
AKT3	FOXO3
ABL1	CEBPB
FIP1L1	PAPOLA
NUMA1	TUBA1C
TP53	BAX
CLSPN	CHEK1
WDR83	RAF1
RPL10	YES1
EGFR	PIK3R1
PTPN2	STAT5A
FBXO5	CDH1
USP7	TP53
CDK2	TP63
MAPK3	BCL2
CHEK1	SYK
CDK5	DNMT1
NR2F2	RXRA
MAPK3	KLC1
RARB	RXRA
AURKA	TP53
AKT1	CHEK1
CHEK2	CHEK2
PRKCB	RAF1
MAPK3	SREBF2
AKT1	CDK2
PLK1	FOXM1
CHEK2	XRCC1
LIPH	LPAR2
STK11	TP53
BAD	BCL2
CDK1	EGFR
PTPN2	STAT6
AKT3	CREB1
ATR	CHEK1
PTEN	PPM1A
RARA	RXRA
GSK3B	PTEN
JAK2	ARHGEF1
RAD50	ATM
GDF6	BMPR1A
AKT1	SRPK2
RPS6KB1	TP63
AKT1	NOS3
PRKACA	ESR1
RXRA	NR1H2
NUMA1	TUBA1B
PLK1	NPM1
PIK3CB	PIK3CB
MAPK3	MYB
CTDNEP1	BMPR1A
AURKA	AURKA
AKT2	CASP9
VAV1	GRB2
AKT3	POU5F1
NOTCH1	SNW1
CHEK1	FANCE
STK11	MARK4
CSNK2A1	CORO1C
AKT1	CDCA7
PPM1D	TP53
INSR	IRS1
CCL1	CCR8
NUAK1	TP53
RAF1	MAP2K1
DYRK2	JUN
EPGN	EGFR
AKT1	TP53RK
ABL1	MTOR
BCL2	BAX
AKT1	TWIST1
STK11	PRKAA2
AAK1	AP2M1
MAPK3	DUSP6
CASC5	BUB1B
HRAS	RAF1
PTPN22	ZAP70
EGFR	PKIA
CSNK1A1	FOXO3
ALK	PLCG1
PDPK1	AKT2
DUSP16	MAPK8IP1
JAK2	STAT6
PPM1L	MAP3K5
INSR	GRB7
AKT2	EP300
PLK1	SNCA
RSPO3	LGR5
DUSP9	MAPK3
ATXN2L	MPL
NUMB	MDM2
MAPK3	RAF1
PTPN2	EGFR
MAPK3	KARS
USP24	DDB2
ERBB3	PIK3CB
FBXW7	NOTCH1
IL3RA	JAK2
AURKA	MBD3
CDC25A	RAF1
MAPK3	SMAD3
PLK1	DCTN1
RSPO2	LGR5
EREG	ERBB4
UBR2	RECQL4
JAK2	MAP3K5
CBLB	EGFR
PRKAA1	RAF1
AURKA	LATS2
IL22	IL10RB
WNT5A	ROR1
CDK5	PTK2
HSPA2	MAP3K5
PRDM16	PPARG
CSNK1D	TP53
CHEK1	E2F3
IGF1R	IRS4
EYA1	H2AFX
CDK5	TP53
MAPK3	SMAD1
MAPK3	BCL2
EGFR	GRB2
IFNL3	IL10RB
PRKACA	RAF1
CDH1	CTNNA1
NRAS	BRAF
CHEK1	TP53
AKT1	S1PR1
AURKA	PLK1
PRDM16	SKI
NCOR2	SNW1
PPP2CB	AKT2
PRKCD	DAB2
MAPK3	CTTN
CDK7	TP53
SRC	PTK2
ADAM17	MUC1
MAPK3	HSPB8
NTRK1	SH2B2
CDK1	LMNA
PTPN6	JAK3
RXRA	RARG
AKT1	CDKN1A
CHEK1	BLM
MTOR	EIF4EBP2
PRKCD	PTPN22
NOG	BMP4
ESR1	PIK3R2
MDM2	NOTCH4
MAPK3	UBTF
RPS6KA1	RPS6
TNKS2	AXIN2
SNW1	NOTCH1
STK11	MARK3
YES1	CDK4
ATM	BRCA1
MAP4K3	MAP3K1
EGFR	PCNA
MAPK3	RRN3
MAP3K5	DAXX
BID	BAK1
PLK1	TOPORS
PRKCB	C5AR1
AKT1	RAF1
BTK	PLCG2
CDK2	ESR1
MAPK3	NFATC4
MAPK3	DUSP1
ATR	MCM6
PLK2	SNCA
LRRK2	SNAPIN
MAPK3	POLR2A
PTPRH	INSR
PRKCB	EWSR1
PALB2	POLH
TLE1	SIX6
PAK1	RAF1
LCK	MED28
AP2M1	EGFR
PLK2	FBXW7
CREB5	JUN
MAPK8	BCL2
MTOR	GRB10
AKT1	PHF20
NUAK2	LATS1
MAPK3	MAZ
RAF1	BAD
DUSP16	MAPK14
INS	INSR
AURKA	FAF1
PLK1	CENPU
PPP2CB	AKT1
DAPK1	CAMKK2
MAPK3	PAK1
HOXD13	MEIS1
MDM2	TP53
MAPK3	GAB2
PTPRF	LCK
EPN1	EGFR
PRKCB	TYR
PRKAB1	NOS3
GNG12	PRKACA
PGR	ESR1
MAPK3	BCL6
PLK1	ERCC6L
PRKAA2	RPTOR
FIGF	FLT4
FGF1	FGFR2
EGFR	PIK3C2B
MAPK1	ERF
IL26	IL10RB
HRAS	JUN
NGF	NTRK1
PPP2R5B	AKT1
PRKAB1	ULK1
CD28	GRB2
ARHGEF7	LRRK2
HDAC6	SRSF2
BMP7	ACVR1
BRCA1	RBBP8
PRKACA	RAF1
AKT2	FOXO3
MRE11A	ATM
BCL2	BAK1
PTPRB	ALK
PRKCG	RAF1
PTK2	PIK3R1
ABL1	RAD51
SOCS1	JAK2
MET	PTK2
SMO	STK36
PDPK2P	AKT1
AKT1	RARA
GSK3B	NR1D1
MAPK3	TAL1
JAK2	PRMT5
KRAS	BRAF
PTPN9	INSR
AKT2	CHUK
VRK1	JUN
WNT7A	FZD7
MAPK3	SP1
GPHA2	TSHR
MAPK1	ERF
PRKDC	CHEK2
AKT2	FOXO1
RTN4	LINGO1
STK4	FOXO3
RXRA	RARA
MTOR	MAF1
CHEK2	CDC25C
PRKCB	ANXA1
AKT1	PDCD4
WNT7B	FZD10
HCK	ADAM15
GATA3	CEBPB
PRKCB	KCNC4
PRKD1	DLC1
ERBB2	ERBB4
SRC	EGFR
SPP1	ITGAV
NR2E3	NR1D1
CHEK2	MAPT
PTPRB	MAPK3
AKT1	BCL2L11
ERBB3	GRB2
ERRFI1	EGFR
ERBB2	SHC1
AKT2	STK4
AKT1	HSPB1
PLRG1	HNRNPM
ATR	RAD17
RAF1	MAP2K2
JAK2	STAT5B
KPNB1	SMAD3
AKT1	PFKFB2
FBXW7	CCDC6
MAPK9	JUN
SLK	MAP3K5
DUSP7	GHR
MAPK3	TAL1
NR1I3	RXRA
MAPK3	SP3
MAPK3	NFATC1
RET	PTK2
BBC3	BCL2
CAMKK2	PRKAA2
SIM2	ARNT
PRKAA1	FOXO3
MAPK3	ADRBK1
LRRK2	ARHGEF7
EP300	TP53
PCM1	CEP250
STK3	SAV1
CASP6	LMNA
PTK2B	PTK2
EGF	ERBB2
STK3	LATS2
TCL1B	AKT1
AKT2	XIAP
MAPK3	MAGEA11
FGR	PTK2
PTPRF	DAPK1
EIF2AK2	TP53
JAK2	JAK2
CDK2	TP53
CNKSR2	RAF1
GRB2	SOS1
EGFR	EZR
AKT1	GSK3A
PTPN2	INSR
MAPK1	JUN
ILK	AKT1
TTL	TUBA1B
PRKCB	PRKCB
AKT3	HSPB1
MAPK10	TP53
PSMA5	XBP1
ABL1	SPTLC1
POU5F1	AKT1
INSR	INSR
SKI	SMAD5
MAPK3	LCK
VEGFA	KDR
PAK1	AURKA
PIM1	MAP3K5
AKT1	MAP3K11
ERBB4	PIK3CB
PTN	ALK
MAPK6	NCOA3
PRKACA	NCOA3
AES	SIX6
STK3	ABL1
EGFR	EPB41
NOXA1	BCL2
IKBKE	FOXO3
FBLN5	ELN
HRK	BCL2
ABL1	MDM2
AKT1	CDKN1A
CHEK1	RAD51
PTPN11	PTK2
GRB2	SOS1
MAPK3	RPS6KA2
KIT	KIT
SHC3	GRB2
CHEK2	FOXM1
PPP2CA	FOXO3
MAPK3	NOXA1
SRC	HNRNPK
VIP	VIPR1
AKT2	CTNNB1
MAPK3	GSK3B
AKT1	NCOR1
INSR	INSR
CHEK1	CDC25B
CDK8	SMAD3
MAPK3	HIF1A
JAK2	PTPN11
CBL	ERBB2
PDPK1	AKT2
BTC	ERBB4
AURKB	TP53
RXRA	PPARG
MAPK3	NCKIPSD
DAPK3	MYL9
AKT3	STK4
CDK8	E2F1
MAPK8	BCL2
MAPK14	EGFR
AKT1	CLK2
AKT1	NR3C1
EGFR	EPS15
RXRA	RARB
MAPK3	MED1
RXRA	THRB
NIN	JAK2
PRKCA	EGFR
PDPK1	AKT3
PTPN6	ACTG1
CDK5	NOS3
FGF17	FGFR2
TRPM7	EEF2K
FANCM	TOPBP1
RASSF1	STK3
RPL10	JUN
CDKN2A	MDM2
NTRK1	SHC1
HBEGF	EGFR
MARK1	MAPT
PHLPP1	PRKCB
MAPK3	RPS6KA1
PIK3R1	PIK3CB
EGFR	STAT3
C1D	NR1D1
MAPK3	FGFR1
PTPN2	JAK1
PLK1	TOP2A
MAPK3	DUSP1
ATR	TP53
STK3	MOB1B
JAK2	JAK2
AKT1	EP300
ABL2	CEBPB
ITSN1	CDC42
RET	MAPK3
FGF1	FGFR1
MAPK1	FOXO3
CSF1	CSF3R
NRG2	ERBB3
WNT4	LRP5
NRG1	ERBB2
MAPK1	DAPK1
ERBB3	PIK3CA
TRIM24	AR
PIK3CG	AKT1
PIM1	RPS19
FRS2	GRB2
PBK	GPSM2
AKT2	CDKN1B
AKT1	GATA1
PTPN22	LCK
AKT3	BRAF
MAPK3	ESR1
AKT1	H3F3B
EREG	EGFR
CHEK1	NEK11
WNT1	RYK
GRK5	TP53
HIPK2	TP53
MAPK3	GRB10
AKT1	STK4
MAP3K8	PLK1
AKT1	SKI
PPP2CB	RALA
FAM107A	AKT3
AKT1	GSK3B
JAZF1	NR2C2
PTPRF	RET
PIK3C3	AKT1
PBK	PRDX1
NEK1	VDAC1
PITX3	MTA1
PHLPP1	RAF1
LRIG1	CBLC
PRSS21	RAD21
CHEK1	RB1
ABL1	MDM2
MAPK3	BCL2L11
GSK3B	FBXO4
NUMB	TP53
PTK2	ACTN4
PRKCI	ECT2
DAPK3	RPL13A
EPS15	EGFR
FGF2	FGFR2
TP53	BCL2
AKT1	ZFP36L1
SMAD5	SMAD4
TRAF2	MAP3K5
RXRA	CTNNB1
MAPK3	BRAF
KAT2A	SMAD2
SIRT1	TP53
MAPK3	SPHK2
PTK6	STAP2
STK3	LATS1
RABEP1	RABGEF1
CHEK2	CDC25A
MAPK3	CAPN2
DAPK3	MYL12B
MAPK3	STK11
CHEK1	WEE1
CDK8	CCNH
EREG	ERBB3
PLK1	IRS1
PIK3CA	AKT2
AKT1	TERT
PPP2CA	ICK
AREGB	EGFR
FUS	PA2G4
PTPN2	KDR
NTF4	NTRK1
SAV1	STK3
GNG12	PLCE1
STK3	NEK2
CHEK1	CLSPN
AKT3	CHUK
AKT1	PDE3B
MAPK3	ELK1
ADCYAP1	VIPR1
CHEK2	RASGRF1
PLK1	BUB1B
AKT2	CDKN1A
RAD1	TOPBP1
AURKA	CDC25B
MTOR	SGK1
INSR	IRS4
JAK3	PLD2
AKT1	FOXO3
EGFR	ERBB2
PRKCA	RAF1
PCM1	NEK2
PTK2	ACTN4
MAP3K5	CDKN1A
EGFR	ESR1
TNK2	TNK2
AKT1	CDKN1C
CDK3	JUN
ABL2	SIVA1
PPP2CA	MAPK3
DAB2	LRP6
MAPK3	AMPH
FOXO3	CDKN1B
PHLPP1	AKT1
EGFR	EGFR
TRIB3	AKT1
CHEK1	CHEK1
EGFR	CBL
STK11	BRSK2
CDK1	FANCG
PDGFRB	GRB2
MTOR	DEPTOR
SOCS3	JAK3
ABL1	NCOA3
PRKAA2	TSC1
PTPN14	BCAR1
RXRA	THRA
ERBB2	ESR1
CDK9	SUPT5H
MAP3K5	ZNF622
BTC	EGFR
PPP2R5C	MAPK3
AKT1	AGAP2
RNF111	AP2M1
ERBB4	GRB2
PTK2B	NOS3
ATM	CHEK1
DDB2	E2F1
EIF3I	TGFBR2
BID	BAX
BCL2	BECN1
CDH1	ITGAE
CHEK1	TP73
IL10	IL10RB
KAT6A	TP53
RAF1	STK4
CHEK2	E2F1
JAK3	JAK1
FLT4	RPS6KA3
MTOR	ULK2
EFNB1	EPHB4
AMHR2	BMPR1B
AKT1	ZYX
PTPN6	INSR
GNG12	AKT2
ANGPT2	TEK
EGFR	ANXA1
MAPK3	ETV6
BORA	AURKA
NCOR2	BHLHE41
ADIPOR1	APPL1
TP53	BAK1
ANGPT4	TEK
AKT2	HSPB1
EGFR	SHC2
MAPK3	CEBPB
PIM1	MARK3
TAF1	TP53
CTNNB1	TRRAP
GSK3B	HIST1H1B
PLK1	HSF1
NTRK1	FRS2
WNK1	OXSR1
PRKCB	GSK3A
GRB2	KIT
BMPR1B	SMAD5
IFNGR1	JAK2
JAK2	STAT4
PTPN1	PTK2
JAK3	JAK3
ATM	MDM2
BMP7	BMPR2
SMARCAD1	TRIM28
AVP	AVPR2
ATM	NBN
PRKAA2	BAIAP2
MAPK3	MKNK2
INSR	CALM3
AMH	AMHR2
MTOR	STAT3
MAPK14	FGFR1
LRRK2	ARFGAP1
MAP3K5	MAPK14
TOPORS	TP53
AKT1	PFKFB3
SRC	FLT4
RAF1	STK3
PRKCB	PRKCB
PIM1	MDM2
MAPK3	HNRNPK
PPP1CB	AKT1
MAPK3	MAPK3
LIMK2	CFL1
ATM	MRE11A
EDN1	EDNRB
MAP3K5	MAP2K4
SS18L1	CREBBP
PPP2R4	AKT1
CHEK1	CDC25C
CNKSR1	RAF1
AURKA	HIST1H3J
CDK11B	EIF3F
PHLPP1	AKT2
PRKAA1	RAF1
RABGEF1	RAB5A
SF1	EWSR1
ALK	SHC3
RAF1	MAP3K5
BUB1	PLK1
SOCS6	KIT
TGFA	EGFR
PLK1	BORA
THBS2	CD47
FGF6	FGFR2
AKT1	FOXO6
FAM175A	BRCA1
ANAPC2	DVL1
NOG	BMPR1A
PRKAA1	TP53
PTPN12	PTK2
AKT2	EZR
EGFR	RGS16
TRPM7	ANXA1
MAPK3	RUNX2
RPS6KB1	RPS6
LPAR2	GNA13
MTOR	RPS6KB2
PCM1	CETN3
BMP7	ACVR2B
DUSP6	MAPK3
BMPR2	BMPR1A
IRS1	GRB2
ERBB3	SHC3
TARBP2	DICER1
PRKCB	EWSR1
MAPK3	CASP8
PLK3	PTEN
ANGPT1	TEK
NTRK1	ARHGAP32
CSNK1D	MDM2
GRB2	ABL1
TEK	PIK3R1
PRKAA1	CRY1
AKT1	ILF3
EGFR	NCK2
MTOR	ULK1
PRKAA2	VASP
CHEK2	TTK
MAPK1	BRAF
PBK	HIST1H3J
PLK1	CLIP1
TAOK3	STK3
MAPK3	JAK2
CSNK2A1	PTEN
BRAF	MAP2K2
IL23R	JAK2
MAPK3	EGFR
MAPK15	JUN
TRIM24	TP53
BLVRA	PRKCB
CDK11A	CDK11B
MAPK9	RXRA
MAPK1	RXRA
PRKCA	NPHS1
PPP2R5B	BCL2
CDK14	LRP6
BMP4	BMPR2
PRKCE	FGFR2
THPO	MPL
LAMTOR3	MAPK3
ATM	TP63
CDK2	MYBL2
PRKD1	CDH1
MAPK3	SMAD2
AKT1	ESR1
JAK2	JAK2
SMO	GNG12
WNT3A	RYK
JAK2	GTF2I
MTOR	AKT1
MAST3	PTEN
CASP3	DFFA
HOXD10	MEIS1
INS	INSR
CBL	INSR
PIK3AP1	PIK3CB
