# Supplementary material for: Controlling Directed Protein Interaction Networks in Cancer
Source: Sci Rep. 2017 Sep 4;7:10327. doi: 10.1038/s41598-017-10491-y (PMC5583175; doi:10.1038/s41598-017-10491-y)
Supplement: Supplementary file 4 — Table S3 [file 41598_2017_10491_MOESM4_ESM.xls]

## Sheet: Sheet1
Target(Essential) Genes_Breast cancer
ERBB2
APLP2
RPTOR
HDAC3
LTK
SMARCC1
UBA1
EDN1
FER
HSPA9
CDC27
MAML1
COPS3
CDK6
FLT3LG
MYH9
TUBA1C
BIRC6
TNKS2
MTOR
NFATC4
EIF2B4
MAP3K5
PKN1
PTCH2
CD55
TFCP2
TUBA1B
AIRE
ICK
CCR8
VCP
DNM2
SDHAF2
PDPK1
HNRNPC
TCF7L2
SP1
STARD10
PARN
SFPQ
CDC7
ZIC3
RPS19
CDC14A
VEGFA
MAST3
CDK1
KARS
NR1D1
MDK
PLRG1
CDC5L
TOPBP1
MAP3K2
PRPF3
NACA
BMPR1A
STK3
POLR2A
PDCL
AURKB
MKL2
PTPN22
SRPK2
NCOA2
MAP2K1
KIF3A
FNTB
RAN
EIF3I
FGFR1
PFN1
KDM5B
CDK11B
ATF4
CSNK1E
TBK1
IDH2
EEF2
TNKS
ELK1
PSMA6
RPS3
RPL13A
SIX6
CLTC
CD27
PI4KB
VDAC1
RAD51
PIK3CB
RPL5
ATF6
LIMK2
PPP1R15A
GBF1
SF3B1
REST
EPHA2
KCNJ1
SMARCE1
RIPK2
PAPOLA
F2
RPL11
NONO
SUPT5H
CCL25
LGR5
RPA2
SLC12A2
MN1
ACTR2
RPL10
DUSP7
XBP1
SH3RF1
RCHY1
BUB1B
TIE1
KPNB1
PLK1
WDR83
PHB2
ERBB3
COPS5
HNRNPU
RPS6
NXF1
USP28
MAPRE1
IL9
EIF2B2
MCM2

## Sheet: Sheet2
Target (essential) proteins_Pancreatic cancer
NRP2
ERBB2
NCBP1
RPTOR
PTN
ROBO1
HDAC3
LTK
UBA1
HSPA9
CARD9
CDK11B
RBL2
MAML1
DLG4
WNT5A
TGFBR1
ERF
ITGA2
TUBA1C
PIK3CB
ATXN10
NTSR1
DBF4
MAPK8
FLI1
PTCH2
EIF2AK3
TUBA1B
ICK
MELK
VCP
SERPINC1
HMGB1
DNM2
MAST2
ERCC6L
RUNX1
PDPK1
HNRNPC
TCF7L2
PARN
MYOM2
PRSS21
RPS19
CNBP
ADD1
PTPRZ1
RAB5A
USP6
TNIP2
PELP1
TGFBR2
STK24
XPC
PLCG2
NR1D1
TTL
PCYT1A
PLRG1
NCOR2
TOPBP1
TLR4
MITF
DAPK1
NACA
BMPR1A
STK3
NDRG1
HNRNPA1
GZMA
STAT4
HSPG2
MCM4
AURKB
INVS
MYBL2
CIITA
NUDC
KIF3A
RAN
EIF3I
POFUT1
PRKAG1
ETS2
SKP1
TRPV6
PIK3C2A
TRAF1
SMURF2
TOP1
GSK3B
ALK
CSNK1E
TNFSF4
STX1A
EEF2
PTPN9
TNKS
XPO1
PSMA6
RPS3
PKNOX1
RPL13A
ITGAV
KPNA3
ISCU
DYNLRB1
CLTC
IL15
CRKL
PRKAA1
UGT2B7
HRH1
ADAM17
EPHB4
EIF2S2
RAD51
ADCY1
IRS4
RPL5
CCNC
PPP1R15A
DNM1L
MSR1
MST1R
MYD88
THRAP3
SMARCE1
RIPK2
PAPOLA
IGF1R
RPL11
DAXX
SFN
PRDM16
SUPT5H
INSR
KPNA6
CCL25
THBS1
KARS
LGR5
MN1
DCLRE1C
DUSP7
XBP1
DLC1
PPP5C
CEACAM1
RCHY1
ABL1
TIE1
KPNB1
TUBB
EIF2B2
NRP1
DLK2
BRCA2
RPS6
NXF1
MAP9
TXK
TPH2
FOS
KAT2B
MAP3K7
KRAS

## Sheet: Sheet3
Target(Essential) Proteins_Ovarian cancer
INCENP
MAP3K5
MPL
AVPR2
NMBR
UBA1
MAP4K3
CEBPE
EDN1
DDR2
CDK12
APBB1
MAPK3
DDB2
RABGEF1
ERF
NR2F6
TUBA1C
PIK3CB
WIF1
VIPR1
TNKS2
REST
DNAJB1
FLT4
FBXO4
TUBA1B
PBK
ICK
CCR8
VCP
KAT2A
MED28
S1PR3
HNRNPC
BDKRB2
IL10RB
SFPQ
PRSS21
MARK3
SIM2
JAK3
RPS19
DDR1
ADD1
PPP2CB
MCM6
PLCG2
KARS
NPPA
CDC5L
NCOR2
KSR1
TOPBP1
DAPK1
BMPR1A
PTPRF
HSPG2
ECT2
MYBL2
PTPN22
WNK1
SPTLC1
EYA1
BID
VHL
EIF3I
FGFR1
POFUT1
RXFP1
SKP1
HNRNPM
CDK11B
CHEK1
SPIB
UBR5
TOP1
STX1A
EEF2
PRKCB
FBLN5
CRY1
ITGAV
ISCU
ANAPC2
NPR1
DNMT1
SIX6
BMP7
CORO1C
ETV5
HNRNPK
AP2M1
NPHS1
VDAC1
NUP98
IRS4
FBXO31
AKT3
SF3B1
OPTN
GNG12
HIST1H1B
FOXC1
TNFSF13
RAD17
PAPOLA
PTEN
APOBEC3G
SS18L1
EIF2B4
PFKFB2
CDK8
PRDM16
SUPT5H
GNAT2
HGF
PTTG1
DUSP16
YES1
PRKAA2
DUSP7
XBP1
DLC1
PRMT1
BUB1B
LEPR
KPNB1
PLK1
PTPN2
CDH1
HNRNPU
RPS6
MEIS1
JAZF1
GRB2
ADIPOR1
STAT2
FZD10
ITSN1
